# Supplementary material for: Allele-specific genomics decodes gene targets and mechanisms of the non-coding genome
Source: Nucleic Acids Res. 2025 Oct 21;53(19):gkaf912. doi: 10.1093/nar/gkaf912 (PMC12539623; doi:10.1093/nar/gkaf912)
Supplement: gkaf912_Supplemental_Files [file gkaf912_supplemental_files.zip]

Archive with 2 entries (2 files):
- 03_SUPPLEMENTARY_FIGURES_R1.pdf
- 07_SUPPLEMENTARY_TABLE.xlsx
