# Supplementary material for: Allele-specific genomics decodes gene targets and mechanisms of the non-coding genome
Source: Nucleic Acids Res. 2025 Oct 21;53(19):gkaf912. doi: 10.1093/nar/gkaf912 (PMC12539623; doi:10.1093/nar/gkaf912)
Supplement: gkaf912_Supplemental_Files [file gkaf912_supplemental_files.zip › 07_SUPPLEMENTARY_TABLE.xlsx]

## Sheet: Legend
Allele-specific genomics decodes gene targets and mechanisms of the noncoding genome
Tim P. Hasenbein, Sarah Hoelzl, Stefan Engelhardt, and Daniel Andergassen
Table S1
Number of sequencing reads aligned per mouse sample and replicate.
Table S2
Allelic ratios of informative genes in mice across the different organs, including brain, heart , kidney, liver, lung, spleen.
Allelic ratios range from 0 to 1 and correspond to the proportion of reads coming from one allele compared to the total amount of reads that derive from the same locus from both alleles.
Table S3
The number of protein-coding genes (PCGs) with allele-specific expression (ASE) that are located near a non-coding RNA (ncRNA) with ASE versus those without, compared to the number of PCGs with biallelic expression that are near an allele-specific ncRNA or not.
Results of a Fisher's Exact Test to calculate the enrichment of allele-specific ncRNAs nearby allele-specific protein-coding genes.
Results of a Wilcoxon Rank Sum Test to calculate significant differences between the enrichment of allele-specific protein-coding genes nearby allele-specific ncRNAs, compared to biallelic protein-coding genes nearby allele-specific ncRNAs.
Table S4
Predicted target genes of the lncRNA Xist across the entire X chromosome in the placenta by Allelome.LINK.
Table S5
Allelome.LINK results for the lncRNA Airn and the Igf2r cluster. Predictions are based on transcriptomic data from the placenta and were calculated for pooled samples, as well as for the individual replicates.
Table S6
Identified ncRNA-mRNA ASE events across the major mouse organs brain, heart , kidney, liver, lung, spleen. Shown is the Allelome.LINK output for all organs.
Table S7
Identified ASE correlation events across the major mouse organs. Shown is the Allelome.LINK output for all interaction types inlcuding: ncRNA-ncRNA, ncRNA-mRNA, and mRNA-mRNA.
Table S8
Indentified ncRNA-mRNA ASE and DNA-mRNA ASE events in the mouse heart. The table shows the linkages drawn between ncRNAs and pcGenes, as well as for predicted enhancer marks and gene loci.
Table S9
Number of informative loci with ASE along with the number of samples across the different GTEx tissues.
The tissue abbreviations are according to the GTEx tissue abbreviations.
Table S10
The number of protein-coding genes (PCGs) with allele-specific expression (ASE) that are located near a non-coding RNA (ncRNA) with ASE versus those without, compared to the number of PCGs with biallelic expression that are near an allele-specific ncRNA or not. The results are shown per individual and tissue.
Results of a Wilcoxon Rank Sum Test to calculate significant differences between the enrichment of allele-specific protein-coding genes nearby allele-specific ncRNAs, compared to biallelic protein-coding genes nearby allele-specific ncRNAs per tissue.
Table S11
Linkages identified per tissue. Additionally, the number of individuals with these linkages in each tissue, classified as either enhancing or repressive, is presented in both absolute numbers and percentages.
Table S12
Mean number of unique identified linkages with an increasing number of individuals per tissue, with standard deviation (SD) indicated.
Table S13
Overview of linkages shared between tissues. A value of 1 indicates the presence of a linkage in a given tissue, while a value of 0 indicates its absence.
Table S14
Overview of the total number of ncRNA-mRNA ASE correlation events identified per tissue.
Table S15
Overview of the 2,291 linkages identified across the different tissues identified from the GTEx samples.
Shown are the linkages per tissues, along with the number of individuals were these linkages were identified as enhancing or repressive in the repsective tissue.
Moreover, the total number of samples that show the particular linkage as enhancing or repressive across tissues is shown.
Additionally, the tissue is indicated were the eQTL validation comes from along with the eQTL name and calculated PIP.
Genome-wide significant SNPs from the GWAS catalog that overlap either the ncRNA or the pcGene are shown in the last columns.
Table S16
All identified linakges per sample and tissue, along with the number of sequencing reads coming from allele 1 (A1) and allele 2 (A2) for the ncRNA and protein-coding target.
Furthermore, the linkage score and mechanism for the linkage in the repective tissue is displayed.
Table S17
The identified linkages per tissue in human samples of the GTEx database, along which the information if the ncRNA and target gene are located in the same topologically associated domain (TAD).
If both interaction partners co-localize in the same TAD, this is denoted by TRUE in the column of the respective cell-type and resolution.
Table S18
The identified linkages per tissue in mouse samples, along which the information if the ncRNA and target gene are located in the same topologically associated domain (TAD).
If both interaction partners co-localize in the same TAD, this is denoted by TRUE in the column of the respective cell-type and resolution.

## Sheet: Table S1
Sample name	Tissue	Age	Genotype (maternal left, paternal right)	Sex	Replicate groups	Library	Nr. input reads	Nr. uniquely mapped reads	read length
Br_9w_RNA_BxC_XX_1	brain	9w	BL6xCAST	female	Adult brain female bulk RNA-seq	Illumina Stranded mRNA Prep, Ligation	32417562	29047320	50PE
Br_9w_RNA_BxC_XX_2	brain	9w	BL6xCAST	female		Illumina Stranded mRNA Prep, Ligation	26320754	23765876	50PE
Br_9w_RNA_BxC_XX_3	brain	9w	BL6xCAST	female		Illumina Stranded mRNA Prep, Ligation	27258807	24510337	50PE
He_9w_RNA_BxC_XX_1	heart	9w	BL6xCAST	female	Adult heart female bulk RNA-seq	Illumina Stranded mRNA Prep, Ligation	31395574	24474353	50PE
He_9w_RNA_BxC_XX_2	heart	9w	BL6xCAST	female		Illumina Stranded mRNA Prep, Ligation	29040833	22643363	50PE
He_9w_RNA_BxC_XX_3	heart	9w	BL6xCAST	female		Illumina Stranded mRNA Prep, Ligation	23893473	18815947	50PE
Ki_9w_RNA_BxC_XX_1	kidney	9w	BL6xCAST	female	Adult kidney female bulk RNA-seq	Illumina Stranded mRNA Prep, Ligation	28181175	23901622	50PE
Ki_9w_RNA_BxC_XX_2	kidney	9w	BL6xCAST	female		Illumina Stranded mRNA Prep, Ligation	27583447	23392416	50PE
Ki_9w_RNA_BxC_XX_3	kidney	9w	BL6xCAST	female		Illumina Stranded mRNA Prep, Ligation	29262470	24464405	50PE
Li_9w_RNA_BxC_XX_1	liver	9w	BL6xCAST	female	Adult liver female bulk RNA-seq	Illumina Stranded mRNA Prep, Ligation	28055516	23768255	50PE
Li_9w_RNA_BxC_XX_2	liver	9w	BL6xCAST	female		Illumina Stranded mRNA Prep, Ligation	25235022	21432404	50PE
Li_9w_RNA_BxC_XX_3	liver	9w	BL6xCAST	female		Illumina Stranded mRNA Prep, Ligation	25464122	21433150	50PE
Lu_9w_RNA_BxC_XX_1	lung	9w	BL6xCAST	female	Adult lung female bulk RNA-seq	Illumina Stranded mRNA Prep, Ligation	29021921	25894738	50PE
Lu_9w_RNA_BxC_XX_2	lung	9w	BL6xCAST	female		Illumina Stranded mRNA Prep, Ligation	32044176	28489458	50PE
Lu_9w_RNA_BxC_XX_3	lung	9w	BL6xCAST	female		Illumina Stranded mRNA Prep, Ligation	24199151	21499568	50PE
Sp_9w_RNA_BxC_XX_1	spleen	9w	BL6xCAST	female	Adult spleen female bulk RNA-seq	Illumina Stranded mRNA Prep, Ligation	27797814	23508671	50PE
Sp_9w_RNA_BxC_XX_2	spleen	9w	BL6xCAST	female		Illumina Stranded mRNA Prep, Ligation	27099402	22900385	50PE
Sp_9w_RNA_BxC_XX_3	spleen	9w	BL6xCAST	female		Illumina Stranded mRNA Prep, Ligation	25048786	21310182	50PE

## Sheet: Table S2
Gene	Brain	Heart	Kidney	Liver	Lung	Spleen
Sphkap	0.56	-	-	-	-	0
Cntn2	0.52	0.93	-	-	-	0
Kcnk2	0.61	-	0.61	-	0.56	0
Cxcl14	0.52	0.95	0.57	-	0.38	0
Peg13	0	0	0	0.03	0	0
Cort	0.12	-	-	-	-	0
Peg3	0.01	0.01	0.01	0.04	0.02	0
Mrap2	0.48	-	0.07	-	0.03	0
Gsdma3	-	0	-	0	0	0
H2-Ea-ps	-	-	0	0	0	0
Clec2h	-	-	0.67	0.1	0.01	0
Gm30090	-	-	-	-	0	0
BC051019	-	-	-	-	0.59	0
Tex21	-	-	-	-	-	0
Pxt1	-	-	-	-	-	0
Vsx1	-	-	-	-	-	0
Gm35172	-	-	-	-	-	0
Gm9794	-	-	-	-	-	0
Gm38676	-	-	-	-	-	0
Zrsr1	0	0	0	0	0	0.01
Airn	0.01	0.09	0.1	0.04	0.01	0.01
Sgce	0.01	0	0	0	0	0.01
Insc	0.37	-	-	0.15	-	0.01
Kcnq1ot1	0.01	-	0	-	0	0.01
Gm40600	-	-	-	0	-	0.01
Gm12339	0.42	-	-	-	-	0.02
Efna5	0.48	0.3	0.51	-	0.25	0.02
Gm31356	0.19	0.05	0.05	-	0.09	0.02
Cgn	0.52	-	0.55	0.59	0.54	0.02
Clstn3	0.54	-	-	-	-	0.02
Gm32954	-	0.54	0	-	0	0.02
LOC102639518	-	0.04	0.02	-	0.02	0.02
H2-Q2	-	-	-	-	0.2	0.02
Otoa	-	-	-	-	-	0.02
Chil1	0.41	-	-	-	0.88	0.03
Fat2	0.51	-	-	-	0.77	0.03
Gm41561	0.02	-	-	-	0.05	0.03
Gm8615	-	-	0.01	0	-	0.03
Gm39920	-	-	-	-	-	0.03
LOC108168816	-	-	-	-	-	0.03
Plagl1	0.03	0.03	0.04	-	0.03	0.04
Lyz1	-	0.03	-	-	0.16	0.04
Gm11478	-	-	0.11	-	0.17	0.04
LOC108168109	-	-	-	-	-	0.04
Gm30189	-	-	-	-	-	0.04
Gm12504	0	-	0	-	0.01	0.05
Gm12185	-	0.14	0.05	0.01	0.2	0.05
Timd2	-	-	0.14	0.58	-	0.05
Gm13247	-	-	0.12	-	-	0.05
Plb1	-	-	-	-	0.3	0.05
Cd300ld4	-	-	-	-	-	0.05
C230057M02Rik	0.61	-	-	-	-	0.06
LOC108167788	-	0.17	0.16	-	0.09	0.06
Ica1l	0.48	-	-	-	0.08	0.07
Fbxl13	0.45	-	0	-	0.6	0.07
H2-Q10	-	-	-	0.57	0.05	0.07
Grm6	-	-	-	-	0.06	0.07
Hormad2	-	-	-	-	-	0.07
Snph	0.54	0	0	-	0.01	0.08
Dnajc22	-	-	0.63	0.47	0.01	0.08
Fam180a	-	-	-	-	-	0.08
Rgs6	0.55	0.91	0.77	-	0.28	0.09
9230114K14Rik	0.39	0.28	0.46	0.3	0.35	0.09
Mgarp	-	-	-	-	-	0.09
Chil6	-	-	-	-	-	0.09
Art2a-ps	-	-	-	-	-	0.09
Cdk3-ps	0.24	-	-	-	0.21	0.1
Fam69b	0.53	0.44	-	-	0.49	0.1
Cntn4	0.45	-	-	-	-	0.1
Gm40770	-	-	-	0.85	-	0.1
LOC108167737	-	-	-	-	-	0.1
Gm32666	-	-	-	-	-	0.1
Fam228b	0.4	-	0.27	0.25	-	0.11
Gm20036	0.16	-	-	-	-	0.11
Gm32184	0.77	-	-	-	0.16	0.11
Gm34590	0.41	0.27	0.41	-	0.38	0.11
Mx2	0.28	0.22	0.14	0.14	0.1	0.11
Ttc39c	0.45	0.56	0.55	0.53	0.49	0.11
Nlrp1a	-	-	-	-	0.04	0.11
Ackr4	-	-	-	-	0.27	0.11
Gm34617	-	-	-	-	-	0.11
Catip	0.75	-	-	-	0.64	0.12
Aldoc	0.55	-	0.42	0.39	0.33	0.12
Alpl	0.58	0.38	0.54	0.55	0.33	0.12
Ms4a8a	-	0.11	-	0.21	0.55	0.12
Tmem45b	-	-	0.72	-	0.38	0.12
Cntnap5b	0.51	-	-	0.21	-	0.13
Rtkn2	0.24	-	-	-	0.52	0.13
Pcp4	0.51	-	-	-	-	0.13
A930029G22Rik	0.42	0.63	0.29	-	0.13	0.13
Acad12	0.19	0.43	0.4	0.25	0.31	0.13
Lyzl4	0.52	-	-	-	0.4	0.13
Apoa4	-	-	0.51	0.74	-	0.13
Chp2	-	-	-	0.45	0.37	0.13
LOC102639979	-	-	-	-	-	0.13
Serpinb8	0.45	0.27	0.13	0.13	0.25	0.14
Trpm3	0.52	-	0.41	-	-	0.14
Retsat	0.07	0.15	0.28	0.35	0.11	0.14
LOC102638466	-	-	1	-	-	0.14
Fxyd2	-	-	0.45	-	-	0.14
4930415F15Rik	-	-	-	-	-	0.14
Chrna2	-	-	-	-	-	0.14
Apol11a	-	-	-	-	-	0.14
Igsf11	0.51	-	0.42	0.4	0.62	0.15
Atcayos	-	0.63	-	-	-	0.15
Ctse	-	-	0.66	0.07	0.18	0.15
Gm973	0.48	-	-	-	0.44	0.16
5033417F24Rik	0.22	0.1	0.29	0.25	0.21	0.16
Klhl10	0.23	-	-	-	-	0.16
Ptch2	0.46	-	0.53	-	0.65	0.16
Samd11	0.12	-	-	-	-	0.16
Ldhd	0.49	0.49	0.47	0.45	0.31	0.16
Trib3	-	0.48	-	0.27	0.29	0.16
Ppp1r32	0.27	-	0.07	-	0.37	0.17
Eva1a	0.55	0.58	0.54	0.63	0.32	0.17
Gstt3	-	-	0.43	0.51	0.31	0.17
Gm13546	-	-	-	-	-	0.17
Ildr2	0.52	0.19	0.48	0.81	0.16	0.18
Apitd1	0.15	0.12	0.1	-	0.05	0.18
Gprc5b	0.46	0.41	0.52	-	0.44	0.18
Mybpc2	-	0.31	-	-	-	0.18
Myo1h	-	-	-	-	0.76	0.18
Havcr1	-	-	-	-	-	0.18
Prelid2	-	-	-	-	-	0.18
Ptprn	0.54	0.46	-	-	0.49	0.19
Akap6	0.51	0.5	-	-	0.45	0.19
Slc2a13	0.53	-	0.36	-	0.35	0.19
Dnajb6	0.35	0.38	0.34	0.32	0.27	0.19
Atp6v0a4	0.43	0.08	0.46	-	0.33	0.19
Gm27252	-	0.4	-	-	-	0.19
Serpina3h	-	-	-	-	0.28	0.19
A530064D06Rik	-	-	-	-	-	0.19
Gm35551	-	-	-	-	-	0.19
Mmp12	-	-	-	-	-	0.19
LOC108167663	-	-	-	-	-	0.19
Drc1	0.61	-	-	-	0.45	0.2
Bmp3	0.66	-	0.42	-	0.53	0.2
Hddc3	0.26	0.17	0.28	0.06	0.18	0.2
Ppm1n	-	-	-	-	-	0.2
Chrm3	0.51	-	0.38	-	0.3	0.21
Dynlt1a	0.5	-	0.12	-	0.3	0.21
Nudt12	0.4	0.6	0.4	0.44	0.44	0.21
Gm41662	0.42	-	-	-	-	0.21
Nmrk1	0.41	0.53	0.31	0.4	0.4	0.21
Erdr1	0.17	0.17	0.14	-	0.12	0.21
Steap4	-	0.53	-	0.57	0.28	0.21
Slc23a3	-	-	0.46	-	0.28	0.21
Slc6a19	-	-	0.56	-	-	0.21
Gna14	-	-	0.68	0.35	0.62	0.21
Insrr	-	-	0.52	-	-	0.21
Slfn9	-	-	-	-	0.43	0.21
Gm30316	-	-	-	-	0.06	0.21
Fbxo17	-	-	-	-	0.48	0.21
Sytl3	-	-	-	-	-	0.21
Lyplal1	0.27	0.23	0.34	0.33	0.3	0.22
1810010H24Rik	0.5	-	-	0.74	0.44	0.22
Gm15506	0.3	-	0.23	0.06	0.2	0.22
Tpbg	0.41	-	0.42	-	0.48	0.22
Kcne4	-	-	0.41	-	0.44	0.22
Aqp3	-	-	0.61	-	-	0.22
Cd300e	-	-	-	0.3	0.23	0.22
Gbp2b	-	-	-	0.7	-	0.22
Ccl24	-	-	-	0.33	-	0.22
Gm35831	-	-	-	-	0	0.22
Cabp4	-	-	-	-	-	0.22
Klra17	-	-	-	-	-	0.22
Tbata	0.67	-	-	-	-	0.23
Ndufb9	0.21	0.43	0.17	0.15	0.31	0.23
Ltk	0.51	-	-	-	-	0.23
Gpr88	0.52	-	-	-	-	0.23
Gpnmb	0.59	-	-	-	0.55	0.23
Gm5431	-	-	0.3	-	0.32	0.23
BC035044	-	-	-	-	0.18	0.23
Gh	-	-	-	-	-	0.23
Smc1b	-	-	-	-	-	0.23
9830107B12Rik	-	-	-	-	-	0.23
Dyrk3	0.51	-	-	-	0.52	0.24
Rhobtb1	0.57	0.56	0.51	0.48	0.49	0.24
LOC105246056	0.31	-	0.33	-	-	0.24
Tmem260	0.49	0.45	0.5	0.52	0.45	0.24
Ankrd33b	0.55	0.51	0.54	0.76	0.65	0.24
Tmem41a	0.49	0.45	0.36	0.35	0.51	0.24
Cacnb4	0.49	-	0.58	-	-	0.24
Mal	0.51	0.62	0.53	-	0.51	0.24
Gnb4	0.53	0.52	0.51	-	0.4	0.24
LOC102636313	0.3	-	-	-	0.26	0.24
Medag	0.73	0.47	-	-	0.46	0.24
Lrfn1	0.46	-	0.35	-	0.38	0.24
Cpt1c	0.48	0.36	0.38	-	0.37	0.24
Rnaset2b	-	0.39	0.24	-	0.36	0.24
Gm4759	-	-	0.12	-	0.15	0.24
Nxpe2	-	-	-	0.54	0.54	0.24
M1ap	-	-	-	-	0.15	0.24
Clec4b1	-	-	-	-	0.42	0.24
LOC102634709	-	-	-	-	-	0.24
Gm34844	-	-	-	-	-	0.24
Tbc1d8	0.5	-	-	-	0.48	0.25
Gm34963	0.44	-	-	-	-	0.25
Mapt	0.54	0.54	0.5	0.48	0.43	0.25
Clec14a	0.34	0.32	0.35	0.46	0.38	0.25
Klf12	0.52	0.54	0.53	0.52	0.54	0.25
Mzt2	0.38	0.4	0.39	0.44	0.3	0.25
C130060C02Rik	0.41	-	0.24	-	-	0.25
BC037704	0.17	-	0.35	-	0.23	0.25
Adamtsl4	0.47	0.41	0.57	0.74	0.51	0.25
Gm15545	0.34	0.19	0.38	0.34	0.31	0.25
Tln2	0.52	0.45	0.49	0.6	0.58	0.25
Ctla2b	-	0.47	-	-	0.44	0.25
Gm41254	-	0.26	0.24	0.25	0.19	0.25
Fabp4	-	0.52	0.65	0.88	0.49	0.25
Gp2	-	-	0.56	-	-	0.25
Fkbp11	-	-	-	0.44	0.23	0.25
Cd207	-	-	-	0.73	0.26	0.25
Lipc	-	-	-	0.51	-	0.25
Slfn4	-	-	-	-	0.21	0.25
Ly6i	-	-	-	-	0.23	0.25
Gm10914	-	-	-	-	0.39	0.25
Tnnt3	-	-	-	-	0.4	0.25
Trpm1	-	-	-	-	-	0.25
Kif5a	0.53	-	0.52	0.63	0.65	0.26
2010001A14Rik	0.36	0.35	0.3	0.36	0.29	0.26
Fam20a	0.41	0.28	0.42	0.45	0.29	0.26
Susd6	0.37	0.48	0.44	0.46	0.41	0.26
Rasgrf2	0.5	0.52	0.47	-	0.47	0.26
Trappc9	0.1	0.22	0.32	0.41	0.14	0.26
Naprt	0.46	0.48	0.53	0.55	0.42	0.26
Tmem180	0.31	0.31	0.48	0.33	0.35	0.26
Rragd	0.53	0.35	0.49	-	0.43	0.26
Rasal1	0.57	-	0.43	-	-	0.26
Snrnp35	0.26	0.26	0.34	0.41	0.31	0.26
5730422E09Rik	0.38	0.21	0.12	0.24	0.36	0.26
Agbl3	0.36	0.27	0.47	0.44	0.38	0.26
Irak1bp1	0.67	0.78	0.76	-	0.61	0.26
Cyp4b1	-	0.51	0.78	0.38	0.52	0.26
Lilra5	-	-	0.74	0.48	0.52	0.26
Gm12188	-	-	-	0.02	-	0.26
Efcab9	-	-	-	-	-	0.26
Zpbp2	-	-	-	-	-	0.26
Rgs16	0.54	0.13	-	0.43	-	0.27
Stum	0.53	0.78	-	-	0.26	0.27
Msl3l2	0.43	0.15	0.32	0.17	0.47	0.27
Gm32364	0.35	-	-	-	0.38	0.27
Cnrip1	0.45	0.31	0.33	-	0.43	0.27
Fbxw10	0.6	-	0.17	-	-	0.27
Vmp1	0.5	0.48	0.41	0.53	0.48	0.27
Amacr	0.28	0.48	0.57	0.55	0.34	0.27
Dnph1	0.26	-	0.61	0.48	-	0.27
Fam189a2	0.61	0.41	0.48	-	0.54	0.27
Mybpc3	0.48	0.62	-	-	0.68	0.27
Catsper2	0.62	0.77	-	0.47	-	0.27
Ubxn11	0.43	-	-	-	0.44	0.27
Mkln1os	0.41	0.32	0.37	0.38	-	0.27
Tenm3	0.51	0.58	0.45	0.58	0.65	0.27
LOC108167550	0.54	0.51	0.42	-	0.34	0.27
Larp6	0.4	-	-	-	0.48	0.27
Qprt	-	-	0.53	0.55	0.35	0.27
LOC105246089	-	-	-	1	-	0.27
Hsd17b1	-	-	-	-	-	0.27
Cyp4f37	-	-	-	-	-	0.27
Gm31902	-	-	-	-	-	0.27
LOC108168879	-	-	-	-	-	0.27
LOC108167657	-	-	-	-	-	0.27
Col19a1	0.54	-	0.02	-	-	0.28
Nudt18	0.48	0.61	0.32	-	0.27	0.28
Nrxn2	0.53	-	0.43	-	0.22	0.28
Neurl1a	0.5	-	-	-	0.41	0.28
Fmn1	0.62	0.01	0.62	0.32	0.43	0.28
Napb	0.53	0.42	0.58	0.56	0.46	0.28
Hspb11	0.39	0.31	0.45	0.48	0.47	0.28
Mfsd7a	0.36	0.37	0.45	0.45	0.43	0.28
Adamts17	0.49	-	-	-	0.5	0.28
Plau	-	0.5	0.52	-	0.35	0.28
Mx1	-	0.04	-	0.46	0.23	0.28
Art3	-	0.53	0.4	-	0.46	0.28
Ugt1a10	-	-	0.65	0.61	0.57	0.28
Ugt1a9	-	-	0.7	0.64	0.57	0.28
Ugt1a7c	-	-	0.71	0.72	0.57	0.28
Serpina10	-	-	0.82	0.47	-	0.28
Clnk	-	-	0.63	-	-	0.28
Gm30284	-	-	-	0.6	-	0.28
4930404N11Rik	-	-	-	-	0.61	0.28
9930012K11Rik	-	-	-	-	0.28	0.28
Gm39210	-	-	-	-	-	0.28
Tstd1	0.35	0.28	0.43	0.42	0.38	0.29
LOC108167812	0.36	-	-	-	-	0.29
Cxadr	0.52	0.38	0.53	0.53	0.61	0.29
2810468N07Rik	0.39	-	-	-	-	0.29
Gm34917	0.64	0.73	0.79	-	0.7	0.29
Gm32288	0.28	-	0.16	-	0.29	0.29
A730020M07Rik	0.29	0.54	0.52	-	-	0.29
Flnc	0.36	0.54	-	-	0.52	0.29
Plat	0.5	0.52	0.51	-	0.48	0.29
Nt5e	0.56	0.61	0.69	0.51	0.58	0.29
Col6a5	0.42	-	-	-	0.13	0.29
Lilr4b	-	0.6	-	-	0.48	0.29
Meox1	-	0.54	0.55	-	0.58	0.29
Serpine1	-	0.46	-	-	0.49	0.29
Dqx1	-	-	0.51	0.47	0.43	0.29
Armc3	-	-	-	-	0.42	0.29
Ints12	-	-	-	-	0.57	0.29
Clec4a2	-	-	-	-	0.32	0.29
Glp2r	-	-	-	-	-	0.29
Tonsl	-	-	-	-	-	0.29
LOC108168353	-	-	-	-	-	0.29
Gm29838	-	-	-	-	-	0.29
Gm16120	-	-	-	-	-	0.29
LOC108167422	-	-	-	-	-	0.29
Ddx28	-	-	-	-	-	0.29
Lamc2	0.7	0.5	0.51	-	0.58	0.3
Hey2	0.37	0.46	0.36	-	0.19	0.3
Slc26a10	0.49	0.4	0.5	0.5	-	0.3
Shisa6	0.56	-	-	-	-	0.3
Eif2b2	0.47	0.51	0.42	0.45	0.47	0.3
Ehd3	0.54	0.55	0.49	0.52	0.39	0.3
Aqp4	0.52	-	0.46	1	0.27	0.3
Stard6	0.54	-	-	-	0.42	0.3
Pard6g	0.52	-	-	-	0.59	0.3
Fap	0.49	0.33	-	-	0.24	0.3
Pamr1	0.51	-	0.57	0.47	0.51	0.3
Pusl1	0.38	0.31	0.31	0.33	0.3	0.3
Acap3	0.47	0.43	0.44	0.5	0.33	0.3
Plekha8	0.54	0.53	0.59	0.64	0.52	0.3
1600020E01Rik	0.19	0.25	0.23	0.24	0.29	0.3
Slc41a3	0.49	0.48	-	-	0.46	0.3
Chst8	0.62	-	0.78	-	0.45	0.3
Kcnc3	0.53	-	0.45	0.5	0.58	0.3
Zdhhc2	0.41	-	0.32	-	0.41	0.3
Zfp882	0.48	-	-	-	0.32	0.3
Snupn	0.43	0.37	0.29	0.21	0.27	0.3
Tnn	-	-	0.51	-	0.11	0.3
Acpp	-	-	0.31	1	0.53	0.3
Rtp3	-	-	0.63	0.5	0.48	0.3
Wdr62	-	-	-	0.19	0.3	0.3
Cd55b	-	-	-	-	0.48	0.3
Pla2g4f	-	-	-	-	0.42	0.3
LOC108168344	-	-	-	-	-	0.3
Fam78b	0.54	0.6	-	-	0.65	0.31
A930033H14Rik	0.33	-	0.51	-	-	0.31
Fam161a	0.7	0.55	0.57	-	0.6	0.31
0610009L18Rik	0.46	-	0.31	-	0.42	0.31
Kcnk10	0.6	-	-	-	-	0.31
Amigo2	0.56	0.53	0.46	0.63	0.75	0.31
Col8a1	0.52	0.55	0.39	-	0.39	0.31
Peli3	0.51	0.45	0.43	-	0.44	0.31
As3mt	0.25	0.34	0.37	0.55	0.33	0.31
Adamtsl2	0.54	0.43	0.45	0.41	0.52	0.31
Fastkd1	0.35	0.42	0.29	0.4	0.43	0.31
LOC108168731	0.52	0.48	0.57	0.63	0.43	0.31
Serinc3	0.5	0.46	0.52	0.45	0.41	0.31
5330417C22Rik	0.57	-	-	-	0.59	0.31
6530403H02Rik	0.58	-	-	-	-	0.31
Tmem56	0.53	-	0.51	0.58	0.47	0.31
Gbp3	0.29	0.27	0.12	0.43	0.3	0.31
Fancg	0.52	0.33	0.35	0.28	0.38	0.31
Abcg2	0.4	0.34	0.55	0.33	0.26	0.31
Cand2	0.41	0.5	0.6	-	-	0.31
Pla2g4c	0.53	-	-	-	-	0.31
Enpp6	0.53	0.52	0.69	-	0.59	0.31
Mmp2	0.42	0.41	0.27	-	0.3	0.31
Slc36a4	0.49	0.5	0.39	0.32	0.43	0.31
Chst2	0.51	-	0.6	-	0.38	0.31
Fam198a	0.6	-	-	0.64	0.64	0.31
Tcea3	-	0.56	0.57	0.67	0.69	0.31
Slc2a9	-	-	0.36	0.38	0.48	0.31
Gm32006	-	-	1	0.59	-	0.31
Gm31718	-	-	0.66	0.25	0.3	0.31
Il31ra	-	-	-	-	0.24	0.31
Kcne3	-	-	-	-	0.39	0.31
Rgs1	-	-	-	-	-	0.31
Cdc25c	-	-	-	-	-	0.31
Gm13270	-	-	-	-	-	0.31
Gm38459	-	-	-	-	-	0.31
Gm20465	-	-	-	-	-	0.31
Klrc3	-	-	-	-	-	0.31
Gm15834	0.34	-	0.48	-	-	0.32
Slc41a2	0.51	-	0.34	0.12	0.45	0.32
Ppfia2	0.52	-	-	-	-	0.32
Ankrd13b	0.51	0.5	0.77	0.59	0.49	0.32
Tanc2	0.51	0.43	0.46	0.4	0.47	0.32
Sh2d4b	0.57	-	0.42	-	0.36	0.32
Gm41553	0.51	-	0.57	-	0.6	0.32
Impact	0.17	0.37	0.34	0.47	0.33	0.32
Psd2	0.5	-	-	-	-	0.32
Acaa2	0.35	0.47	0.4	0.44	0.52	0.32
Zfp334	0.52	0.54	0.43	0.44	0.45	0.32
B3galnt1	0.43	-	0.37	-	0.38	0.32
Trim46	0.56	-	0.55	-	0.39	0.32
Alpk1	0.42	0.36	0.44	0.4	0.29	0.32
Sytl1	0.54	-	0.55	0.93	0.65	0.32
Gatad1	0.43	0.57	0.41	0.44	0.47	0.32
Gtpbp6	0.33	0.31	0.31	0.3	0.33	0.32
Adgrd1	0.51	0.48	-	-	0.55	0.32
Dync1i1	0.47	-	-	-	-	0.32
Adamts9	0.6	0.53	0.47	0.44	0.54	0.32
Clec1a	0.32	0.47	0.31	-	0.45	0.32
Eid2	0.56	0.57	0.59	-	0.58	0.32
Pdzd9	0.36	0.18	0.33	0.27	0.26	0.32
Eps8l2	0.58	0.58	0.49	0.55	0.51	0.32
Gas8	0.41	-	0.61	-	0.53	0.32
Ces1d	-	0.19	0.75	0.59	0.46	0.32
Gm35437	-	-	0.45	-	0.23	0.32
Tspan8	-	-	0.57	-	0.46	0.32
Serpina3b	-	-	0	0	-	0.32
Gm10640	-	-	-	-	-	0.32
Fam135a	0.49	0.52	0.49	0.63	0.49	0.33
Fhl2	0.58	0.55	0.56	-	0.46	0.33
Ank3	0.51	0.51	0.53	0.84	0.59	0.33
Gzmm	0.42	0.43	-	-	0.62	0.33
Gamt	0.35	0.41	0.33	0.44	0.38	0.33
Ndufa4l2	0.5	0.52	0.39	-	0.48	0.33
Bloc1s1	0.36	-	0.44	-	-	0.33
Rbfox3	0.53	-	-	-	0.64	0.33
Mlh3	0.49	0.45	0.46	0.37	0.44	0.33
Snhg10	0.53	-	-	-	-	0.33
Wdr60	0.47	0.71	0.56	0.55	0.55	0.33
Psmd6	0.38	0.42	0.33	0.25	0.32	0.33
Il17rd	0.64	0.65	0.51	-	0.6	0.33
Pvt1	0.55	0.5	0.38	0.24	0.35	0.33
Wisp1	0.72	0.41	0.12	-	0.44	0.33
Prodh	0.46	0.55	0.46	0.54	0.57	0.33
Jmjd8	0.43	0.39	0.52	0.46	0.47	0.33
Ccdc112	0.48	-	0.49	-	0.57	0.33
Neb	0.59	0.91	-	0.63	0.71	0.33
Gm39860	0.29	-	0.35	-	0.31	0.33
Chchd5	0.42	-	0.43	-	0.42	0.33
Gstcd	0.32	-	0.43	-	0.4	0.33
Ipp	0.42	0.49	0.51	0.44	0.43	0.33
Hcar1	0.48	-	0.58	-	0.4	0.33
Mblac1	0.32	-	0.38	-	0.33	0.33
Ppp1r9a	0.56	0.55	0.53	0.41	0.58	0.33
Gramd1a	0.51	0.32	0.3	0.32	0.38	0.33
Pomk	0.5	0.44	0.44	0.29	0.42	0.33
Ocel1	0.32	0.34	0.28	0.27	0.39	0.33
Ccsap	0.5	-	-	-	0.39	0.33
Khdc3	0.29	-	-	-	0.3	0.33
Tmed3	0.49	0.49	0.45	0.47	0.43	0.33
Irak3	-	0.53	0.52	-	0.5	0.33
Gm28874	-	-	0.32	-	-	0.33
Tmem150b	-	-	-	-	0.28	0.33
Gm36411	-	-	-	-	-	0.33
LOC102640586	-	-	-	-	-	0.33
LOC108168038	-	-	-	-	-	0.33
Vmn2r96	-	-	-	-	-	0.33
H2-T-ps	-	-	-	-	-	0.33
Clec4b2	-	-	-	-	-	0.33
Sdhaf4	0.42	0.44	0.38	0.49	0.41	0.34
Gm16432	0.42	0.3	0.33	0.3	0.55	0.34
Armc2	0.51	0.44	0.45	-	0.52	0.34
Cinp	0.45	0.45	0.37	0.42	0.42	0.34
B930095G15Rik	0.5	0.48	0.37	0.37	0.42	0.34
Kcnh3	0.52	-	-	-	0.41	0.34
Glo1	0.44	0.49	0.47	0.48	0.33	0.34
Cyp4f13	0.49	0.43	0.48	0.49	0.45	0.34
Znhit2	0.54	-	0.45	-	-	0.34
Gm13375	0.26	0.34	0.21	0.33	0.27	0.34
Nek6	0.6	-	0.52	0.49	0.48	0.34
Rapgef4	0.52	0.48	0.51	0.55	0.34	0.34
6430590A07Rik	0.66	-	0.41	-	0.55	0.34
Dclk2	0.5	0.46	0.56	-	0.3	0.34
S100a6	0.66	0.52	0.44	-	0.38	0.34
Psmd4	0.34	0.36	0.31	0.32	0.43	0.34
Rhoc	0.52	0.49	0.48	0.19	0.41	0.34
Rnf223	0.63	-	-	-	-	0.34
Pxmp2	0.43	0.52	0.6	0.54	0.61	0.34
Asns	0.5	0.3	0.16	-	0.46	0.34
Clec12b	0.46	0.48	0.44	-	0.48	0.34
Gm30215	0.33	0.5	0.36	-	0.34	0.34
Zfp141	0.25	0.16	0.47	0.23	0.38	0.34
Tarsl2	0.45	0.53	0.45	0.48	0.4	0.34
Pcsk6	0.52	0.51	0.48	0.48	0.38	0.34
Arpin	0.63	0.67	0.59	0.58	0.57	0.34
4933406I18Rik	0.51	-	0.5	0.55	-	0.34
F730311O21Rik	-	0.43	-	-	0.3	0.34
Gm13816	-	0.33	0.28	-	0.38	0.34
Tbx3	-	0.53	0.43	0.53	0.5	0.34
C130050O18Rik	-	-	0.21	-	0.44	0.34
Olfml2a	-	-	-	-	0.45	0.34
Fam26f	-	-	-	-	-	0.34
Pram1	-	-	-	-	-	0.34
LOC108167382	-	-	-	-	-	0.34
Mir5121	-	-	-	-	-	0.34
Gm39383	-	-	-	-	-	0.34
Eya1	0.55	-	-	-	0.28	0.35
Tbc1d30	0.52	0.34	0.32	0.69	0.58	0.35
Arhgdia	0.47	-	-	-	0.4	0.35
Gpr137b	0.38	-	0.48	-	0.37	0.35
Zfp493	0.34	-	-	-	0.38	0.35
Map1b	0.5	0.44	0.45	-	0.46	0.35
Gpr137c	0.5	0.44	0.46	-	0.7	0.35
4930572G02Rik	0.69	-	0.54	-	0.5	0.35
Zfp641	0.52	0.51	0.62	-	0.38	0.35
C330018D20Rik	0.36	0.43	0.37	0.41	0.36	0.35
Pcyox1l	0.44	0.38	0.62	-	0.38	0.35
Cep78	0.54	0.54	0.54	-	0.54	0.35
Vldlr	0.52	0.57	0.45	0.47	0.54	0.35
Psd	0.52	-	-	-	-	0.35
Smndc1	0.43	0.49	0.49	0.53	0.5	0.35
Zfp661	0.39	0.47	0.51	0.43	0.4	0.35
Rwdd3	0.25	0.34	0.37	0.15	0.34	0.35
Fggy	0.55	0.36	0.45	0.45	0.37	0.35
Ccdc17	0.34	0.22	0.43	0.33	0.55	0.35
Trnp1	0.45	-	0.17	-	0.54	0.35
Actr3b	0.58	0.59	-	-	0.42	0.35
Clock	0.45	0.43	0.4	0.39	0.43	0.35
Reep1	0.53	0.47	-	-	0.68	0.35
Hebp1	0.48	0.15	0.6	0.54	0.34	0.35
Mag	0.48	-	-	-	-	0.35
Dgat2	0.5	0.51	0.49	0.57	0.47	0.35
Lrrc27	0.52	0.44	-	-	0.56	0.35
Tlr3	0.66	0.61	0.45	-	0.55	0.35
Zswim4	0.46	0.37	0.38	0.49	0.4	0.35
Ppan	0.48	0.54	0.43	0.48	0.49	0.35
Mpzl3	0.42	-	0.45	0.37	-	0.35
Tmie	0.49	-	0.42	0.54	0.35	0.35
Olfr1372-ps1	-	0.16	-	-	0.34	0.35
Tmem220	-	0.63	0.44	0.46	0.59	0.35
Msr1	-	0.5	-	0.4	0.35	0.35
Fstl3	-	-	0.48	-	0.5	0.35
Depdc1b	-	-	0.45	-	-	0.35
Arl11	-	-	-	-	0.61	0.35
Tlr6	-	-	-	-	0.39	0.35
Hjurp	-	-	-	-	-	0.35
4933430I17Rik	-	-	-	-	-	0.35
LOC108167380	-	-	-	-	-	0.35
Gm30660	-	-	-	-	-	0.35
Rec114	-	-	-	-	-	0.35
Ube2t	0.43	0.4	-	-	0.41	0.36
Plekhj1	0.43	0.46	0.36	0.3	0.35	0.36
Phlda1	0.4	0.59	0.57	0.45	0.47	0.36
Gm36284	0.3	-	-	-	-	0.36
Slc35e4	0.55	0.45	0.49	-	0.55	0.36
Zfp286	0.53	-	0.36	-	0.48	0.36
Ptges3l	0.62	0.56	0.4	-	0.48	0.36
Cd300c2	0.37	0.4	0.5	0.31	0.42	0.36
Tmem94	0.56	0.55	0.49	0.43	0.47	0.36
Trib2	0.51	0.55	0.53	-	0.55	0.36
Kcnk13	0.43	-	-	-	0.46	0.36
Rgs7bp	0.51	0.38	0.39	-	0.29	0.36
Gm4285	0.46	-	0.61	-	0.62	0.36
Zfp647	0.28	-	0.37	-	0.41	0.36
Rtp4	0.59	0.44	0.49	0.58	0.44	0.36
Ift57	0.52	0.32	0.45	-	0.39	0.36
Tfg	0.51	-	0.61	-	-	0.36
B3galt4	0.5	-	-	-	0.41	0.36
B4galt6	0.58	0.45	0.62	0.44	0.34	0.36
Pqlc1	0.52	0.68	0.46	0.52	0.41	0.36
Dtx4	0.51	0.51	0.49	0.42	0.48	0.36
Abhd17b	0.54	0.54	0.55	0.5	0.48	0.36
Map1lc3a	0.43	0.48	0.41	0.35	0.42	0.36
Gss	0.46	0.49	0.62	0.6	0.52	0.36
Ppp1r16b	0.39	0.33	0.34	0.3	0.33	0.36
Bmp7	0.49	-	0.43	-	0.65	0.36
Postn	0.5	0.78	0.64	0.37	0.51	0.36
S100a16	0.49	0.49	0.47	0.54	0.51	0.36
Atp10d	0.49	0.53	0.14	0.37	0.42	0.36
Gprin3	0.49	-	0.37	0.37	0.52	0.36
Rassf8	0.51	0.44	0.47	0.46	0.5	0.36
Dhx34	0.37	0.4	0.42	0.36	0.39	0.36
Shank1	0.53	-	-	-	-	0.36
Chid1	0.46	0.38	0.36	0.38	0.38	0.36
Fam32a	0.41	0.39	0.36	0.36	0.41	0.36
Acad8	0.47	0.52	0.5	0.64	0.56	0.36
Clec3b	0.32	0.56	-	-	0.54	0.36
Alox5ap	-	0.54	-	-	0.56	0.36
Emp1	-	0.46	0.53	-	0.55	0.36
Insl3	-	0.55	0.57	-	0.53	0.36
Fcamr	-	-	0.72	-	0.43	0.36
Gm14230	-	-	0.48	-	0.49	0.36
Cd5l	-	-	-	0.51	-	0.36
Rgs18	-	-	-	-	0.2	0.36
Cd244	-	-	-	-	0.48	0.36
Lst1	-	-	-	-	0.39	0.36
Clec4a3	-	-	-	-	0.62	0.36
Casp4	-	-	-	-	0.35	0.36
1700102P08Rik	-	-	-	-	0.53	0.36
Prrx2	-	-	-	-	-	0.36
Gm9733	-	-	-	-	-	0.36
Gm7160	0.53	0.46	0.6	0.44	0.45	0.37
Npl	0.46	-	0.5	-	0.28	0.37
Nit1	0.47	0.58	0.51	0.57	0.56	0.37
Slc18b1	0.64	0.49	0.58	0.65	0.51	0.37
Dnajc12	0.5	0.43	0.4	0.5	0.39	0.37
Cep290	0.48	0.47	0.51	-	0.49	0.37
Adcy1	0.51	0.38	0.5	-	0.29	0.37
Fnip1	0.5	0.53	0.5	0.58	0.49	0.37
Lyrm7	0.36	0.42	0.28	0.29	0.26	0.37
Efcab5	0.62	0.5	0.49	-	0.45	0.37
Nle1	0.28	0.41	0.39	0.38	0.32	0.37
Myo19	0.43	0.32	0.38	0.38	0.42	0.37
Abca5	0.49	0.42	0.4	0.4	0.39	0.37
Cbx2	0.5	0.46	0.46	0.57	0.53	0.37
Adcy3	0.52	0.5	0.58	-	0.55	0.37
Dnal1	0.56	0.56	0.45	-	0.45	0.37
Il3ra	0.28	0.56	0.45	0.61	0.42	0.37
Kcnma1	0.51	-	0.8	-	0.43	0.37
Jrk	0.48	0.45	0.38	-	0.43	0.37
Cchcr1	0.3	0.42	0.39	0.43	0.42	0.37
Znrd1as	0.5	0.65	0.61	0.67	0.48	0.37
Slc29a1	0.53	0.53	0.38	0.58	0.51	0.37
Osbpl1a	0.5	0.47	0.53	0.45	0.45	0.37
Spata24	0.52	-	0.5	-	0.51	0.37
Hbegf	0.58	0.64	0.26	-	0.62	0.37
Nanos1	0.52	-	-	-	-	0.37
Mapk8ip1	0.54	-	0.64	-	0.49	0.37
Nphp1	0.52	0.66	0.56	0.5	0.55	0.37
Lzts3	0.49	0.44	0.53	0.46	0.32	0.37
Sec24d	0.64	0.52	0.65	0.54	0.48	0.37
Paqr7	0.5	0.53	0.48	0.61	0.54	0.37
Mul1	0.49	0.52	0.46	0.49	0.43	0.37
Nphp4	0.5	0.04	0.37	-	0.33	0.37
9430015G10Rik	0.46	0.5	0.42	0.55	0.39	0.37
Naaa	0.42	0.39	0.46	0.5	0.45	0.37
Mn1	0.53	0.46	-	0.56	0.5	0.37
Tspan12	0.46	0.39	0.54	0.62	0.45	0.37
Atp6v0e2	0.46	0.23	0.51	-	0.38	0.37
Sez6l2	0.48	0.28	-	-	-	0.37
Lca5	0.49	0.44	0.49	-	0.37	0.37
Rufy4	-	0.62	0.5	-	0.29	0.37
Olfr56	-	0.44	0.26	0.4	0.48	0.37
F13a1	-	0.56	-	-	0.36	0.37
Maff	-	0.51	-	0.5	0.55	0.37
Cd14	-	0.29	0.3	-	0.5	0.37
Samd9l	-	0.49	0.58	0.52	0.47	0.37
Tcaf2	-	0.25	0.36	-	0.26	0.37
P2ry2	-	0.54	0.65	0.45	0.45	0.37
Col6a6	-	0.65	-	-	-	0.37
Tgtp1	-	-	0.5	0.16	0.41	0.37
Mfsd3	-	-	0.31	0.46	-	0.37
Gm9530	-	-	-	-	0.5	0.37
4930431P03Rik	-	-	-	-	0.59	0.37
Ms4a6d	-	-	-	-	0.57	0.37
2010016I18Rik	-	-	-	-	0.27	0.37
Adgrg5	-	-	-	-	0.36	0.37
Tmevpg1	-	-	-	-	-	0.37
A430057M04Rik	-	-	-	-	-	0.37
Pdcd2	-	-	-	-	-	0.37
Bend6	0.49	0.19	-	-	0.13	0.38
Arhgef4	0.51	-	-	-	0.47	0.38
Wdfy1	0.27	0.27	0.31	0.32	0.38	0.38
Dsel	0.49	0.52	0.45	-	0.57	0.38
Ackr1	0.68	-	-	-	-	0.38
Enah	0.57	0.63	0.55	-	0.53	0.38
Nenf	0.48	0.54	0.55	0.44	0.47	0.38
Rsad1	0.39	0.51	0.45	0.42	0.41	0.38
Afmid	0.38	0.8	0.46	0.73	0.56	0.38
Smc6	0.55	0.45	0.45	0.46	0.48	0.38
Ispd	0.44	0.49	0.55	-	0.55	0.38
Vash1	0.46	0.59	0.38	0.32	0.61	0.38
Zfp386	0.54	0.45	0.46	0.36	0.43	0.38
Ntrk2	0.53	-	-	0.92	0.43	0.38
Golm1	0.56	0.34	0.35	0.62	0.44	0.38
Nkd2	0.63	-	-	-	0.76	0.38
Poc5	0.5	0.42	0.4	0.32	0.45	0.38
Ccdc66	0.41	0.45	0.55	-	0.38	0.38
Itih3	0.6	-	-	0.55	0.25	0.38
Mtmr9	0.46	0.34	0.38	0.49	0.41	0.38
Ago2	0.76	0.56	0.54	0.55	0.52	0.38
Ece2	0.55	0.5	-	0.51	0.51	0.38
2510009E07Rik	0.52	0.47	0.54	0.55	0.41	0.38
1300002E11Rik	0.44	0.44	0.46	0.45	0.45	0.38
Cd47	0.32	0.34	0.42	0.43	0.37	0.38
Rab40c	0.44	0.48	0.4	-	0.54	0.38
Cyb5a	0.43	0.24	0.37	0.48	0.43	0.38
Lipa	0.52	0.49	0.46	0.51	0.46	0.38
Adrb1	0.51	0.46	-	-	0.49	0.38
1110008P14Rik	0.42	-	-	-	-	0.38
Zfp770	0.42	0.43	0.43	0.44	0.43	0.38
Jmjd7	0.44	0.52	0.46	0.48	0.49	0.38
Ttbk2	0.52	0.46	0.49	0.56	0.47	0.38
Atp9a	0.51	0.44	0.39	0.38	0.42	0.38
Crmp1	0.53	-	-	-	-	0.38
Cdkl2	0.55	0.59	0.55	0.52	0.49	0.38
Cds1	0.5	0.09	0.45	-	0.57	0.38
Usp30	0.46	0.42	0.47	0.53	0.44	0.38
Acacb	0.35	0.51	0.59	0.55	0.4	0.38
Abcb9	0.46	0.51	0.39	-	0.5	0.38
Tctn2	0.44	-	0.51	-	0.54	0.38
Gna12	0.41	0.59	0.48	0.44	0.48	0.38
Sdk1	0.6	-	0.71	-	0.62	0.38
Eno2	0.49	-	-	-	0.45	0.38
Ptpro	0.53	0.5	0.5	-	0.3	0.38
Amn1	0.68	-	0.52	0.5	0.55	0.38
C030039L03Rik	0.5	-	0.37	-	0.32	0.38
Zfp30	0.47	0.64	0.66	-	0.51	0.38
Plekha7	0.48	0.45	0.55	0.6	0.51	0.38
Zfp958	0.44	0.4	0.42	-	0.37	0.38
Cpne7	0.56	-	0.92	-	-	0.38
Nxpe4	0.49	0.36	0.31	-	0.43	0.38
Fdx1	0.5	0.57	0.51	0.52	0.52	0.38
Plscr2	0.29	0.47	0.44	0.45	0.47	0.38
Stc2	-	0.4	0.51	-	0.53	0.38
Mfap4	-	0.4	-	-	0.63	0.38
Crip1	-	0.53	-	-	0.46	0.38
Antxr2	-	0.56	0.44	0.52	0.56	0.38
Cilp	-	0.63	-	-	-	0.38
Ifi47	-	-	0.28	0.37	0.43	0.38
Angptl7	-	-	0.03	-	-	0.38
Leng1	-	-	0.55	-	0.46	0.38
H2-Q1	-	-	-	0.5	0.43	0.38
Gm10499	-	-	-	0.11	0.39	0.38
Trem3	-	-	-	-	0.19	0.38
Efhb	-	-	-	-	0.39	0.38
Spaca9	-	-	-	-	0.43	0.38
Cass4	-	-	-	-	0.4	0.38
Gimap7	-	-	-	-	0.48	0.38
S1pr2	-	-	-	-	0.5	0.38
Tcta	-	-	-	-	0.5	0.38
Msc	-	-	-	-	-	0.38
Gm39685	-	-	-	-	-	0.38
LOC108167810	-	-	-	-	-	0.38
Eme1	-	-	-	-	-	0.38
3300005D01Rik	-	-	-	-	-	0.38
Gm35359	-	-	-	-	-	0.38
Klrb1f	-	-	-	-	-	0.38
9330175E14Rik	-	-	-	-	-	0.38
Glb1l	0.52	-	0.47	-	0.45	0.39
Slc41a1	0.53	0.53	0.51	0.42	0.48	0.39
Blzf1	0.58	0.45	0.51	0.65	0.55	0.39
Sccpdh	0.44	0.57	0.57	-	0.49	0.39
Lrp11	0.52	0.5	0.55	-	0.19	0.39
Ipmk	0.51	0.57	0.54	0.49	0.39	0.39
Adarb1	0.53	0.55	0.47	0.43	0.5	0.39
Cstb	0.53	0.42	0.56	0.53	0.48	0.39
Ttc41	0.52	0.57	0.46	0.38	0.46	0.39
Snap47	0.51	0.53	0.51	0.57	0.44	0.39
Mmgt2	0.5	0.59	0.54	0.3	0.5	0.39
Skap1	0.67	-	-	-	0.42	0.39
Abca9	0.55	0.54	0.37	0.43	0.53	0.39
Galnt16	0.51	0.68	-	-	0.53	0.39
Ttc8	0.54	0.47	0.59	0.53	0.65	0.39
LOC108168071	0.57	0.57	0.56	-	0.45	0.39
Platr25	0.12	-	-	-	0.12	0.39
Mss51	0.29	0.3	0.34	0.46	0.37	0.39
Zfp597	0.43	0.35	0.33	0.33	0.49	0.39
Ranbp1	0.56	-	-	-	0.52	0.39
Ets2	0.5	0.48	0.4	0.35	0.6	0.39
Rcan2	0.51	0.54	0.4	0.21	0.56	0.39
Ppp2r5b	0.45	0.44	0.46	0.43	0.46	0.39
Kcnip2	0.52	0.51	0.64	-	0.32	0.39
Plekha3	0.44	0.41	0.48	0.28	0.43	0.39
Nckap1	0.51	0.47	0.54	0.46	0.53	0.39
Cep152	0.44	0.44	0.36	0.26	0.45	0.39
Mcm8	0.47	0.43	0.31	-	0.37	0.39
LOC108168969	0.39	0.44	0.43	-	0.41	0.39
Trabd2b	0.46	0.65	0.47	-	0.37	0.39
Wdtc1	0.56	0.53	0.56	0.58	0.48	0.39
Cacna2d1	0.52	0.69	0.67	-	0.44	0.39
Gm42166	0.59	-	0.43	-	0.36	0.39
Srsf9	0.42	0.58	0.45	0.41	0.49	0.39
5930430L01Rik	0.65	0.59	0.64	0.7	0.75	0.39
Tigd2	0.52	-	0.54	-	0.45	0.39
A730020E08Rik	0.52	-	0.43	-	0.73	0.39
Erc1	0.47	0.53	0.55	0.45	0.47	0.39
Irf2bp1	0.47	-	0.54	-	0.46	0.39
Clip3	0.52	0.5	-	-	0.59	0.39
Kctd15	0.53	-	0.41	0.39	0.48	0.39
Zfp771	0.42	0.42	0.46	0.42	0.47	0.39
Fuom	0.52	0.45	0.5	0.41	0.48	0.39
Paox	0.5	-	0.54	0.9	0.48	0.39
Lrrc56	0.41	-	0.5	-	0.43	0.39
Mrgpre	0.44	0.58	0.44	-	0.42	0.39
AI429214	0.48	-	0.56	-	0.53	0.39
Csgalnact1	0.54	0.51	0.33	-	0.57	0.39
Igsf9b	0.55	0.36	0.41	-	0.45	0.39
Robo4	0.49	0.41	0.46	0.43	0.49	0.39
Itga11	0.5	-	-	-	-	0.39
Rora	0.52	0.52	0.5	0.47	0.49	0.39
Acad11	0.55	0.68	0.55	0.55	0.45	0.39
Ndufaf3	0.58	0.48	0.55	0.54	0.53	0.39
Tram2	-	0.41	0.34	0.56	0.41	0.39
Sntb1	-	0.48	0.59	0.62	0.49	0.39
Gm8909	-	0.41	0.37	0.63	0.47	0.39
Mettl15	-	0.31	0.45	0.4	0.56	0.39
Rem1	-	0.47	0.39	-	0.37	0.39
Tmigd3	-	0.57	-	-	0.5	0.39
Kmo	-	-	0.57	0.59	0.42	0.39
Ccdc94	-	-	0.43	-	0.55	0.39
Adra2b	-	-	0.66	0.71	-	0.39
Tnfsf15	-	-	0.38	-	0.39	0.39
2200002D01Rik	-	-	0.56	0.59	0.58	0.39
Gm35065	-	-	-	-	0.57	0.39
Kirrel3os	-	-	-	-	0.59	0.39
Gm33782	-	-	-	-	-	0.39
Tspan10	-	-	-	-	-	0.39
Gm13373	-	-	-	-	-	0.39
Foxs1	-	-	-	-	-	0.39
Ncapg	-	-	-	-	-	0.39
Gtf3c3	0.53	0.46	0.45	0.44	0.48	0.4
Tmem177	0.55	0.56	0.62	0.56	0.5	0.4
Mr1	0.75	0.55	0.56	0.67	0.55	0.4
Kctd3	0.54	0.47	0.51	0.34	0.44	0.4
Kcnh1	0.46	-	-	-	0.43	0.4
Zfp873	0.43	0.35	0.28	0.38	0.36	0.4
Rph3al	0.42	0.57	0.52	0.36	0.45	0.4
Phospho1	0.46	0.53	0.56	-	0.54	0.4
Stac2	0.47	-	-	-	-	0.4
Rdm1	0.55	0.5	0.48	0.52	0.46	0.4
G6pc3	0.57	0.5	0.34	-	0.47	0.4
BC030867	0.43	-	-	-	-	0.4
Oxld1	0.43	0.49	0.43	0.43	0.43	0.4
Hs1bp3	0.54	0.49	0.45	0.47	0.42	0.4
Ttc32	0.43	0.34	0.35	0.35	0.39	0.4
Iah1	0.57	0.54	0.5	0.53	0.5	0.4
Etv1	0.47	0.51	0.47	-	0.52	0.4
Gstz1	0.47	0.45	0.54	0.54	0.54	0.4
Gpr68	0.52	-	-	-	0.45	0.4
Mta1	0.49	0.4	0.38	0.43	0.42	0.4
Ankrd55	0.52	0.06	-	0.14	-	0.4
Emc9	0.44	0.51	0.41	0.68	0.53	0.4
Kifc2	0.52	0.5	0.49	0.57	0.5	0.4
Gm38469	0.49	0.41	0.44	0.46	0.39	0.4
Fmnl3	0.51	0.52	0.51	-	0.57	0.4
Mettl7a1	0.67	0.69	0.64	0.69	0.59	0.4
Gsk3b	0.59	-	0.56	-	0.49	0.4
Wdr46	0.47	0.48	0.47	0.44	0.39	0.4
Cdh2	0.52	0.51	0.36	0.56	0.62	0.4
Nrep	0.56	0.57	0.49	0.58	0.53	0.4
Sema6a	0.46	0.47	0.49	0.35	0.53	0.4
LOC108168382	0.53	0.55	0.48	-	0.47	0.4
Mbd1	0.39	0.41	0.44	0.51	0.44	0.4
Tmem2	0.55	0.47	0.48	0.64	0.59	0.4
Plxdc2	0.57	0.43	0.6	-	0.53	0.4
Gpr155	0.5	0.6	0.43	0.42	0.52	0.4
Bfsp1	0.46	-	0.56	-	0.7	0.4
Slc2a10	0.55	0.1	-	-	0.39	0.4
Nfatc2	0.52	0.44	0.41	-	0.38	0.4
E130311K13Rik	0.41	0.39	0.52	0.44	0.54	0.4
Slc33a1	0.52	-	0.58	0.56	0.47	0.4
Ptgfrn	0.52	0.6	0.47	0.51	0.55	0.4
Celsr2	0.53	0.4	0.54	-	0.56	0.4
Col27a1	0.5	0.48	0.35	0.47	0.56	0.4
Acer2	0.5	0.48	0.5	0.58	0.53	0.4
Tusc1	0.47	0.35	0.46	-	0.53	0.4
E130102H24Rik	0.39	0.39	0.46	0.44	0.45	0.4
Ago4	0.48	0.45	0.55	0.46	0.44	0.4
Gm12942	0.46	-	0.51	0.51	0.52	0.4
Zdhhc18	0.44	0.46	0.39	0.43	0.43	0.4
Smim1	0.49	-	0.35	-	0.41	0.4
Abhd1	0.36	0.29	0.09	0.06	0.22	0.4
Ccdc149	0.49	0.43	0.5	0.4	0.41	0.4
Cep135	0.45	0.41	0.42	0.35	0.42	0.4
Fgfrl1	0.56	0.46	0.53	0.55	0.44	0.4
Tmem120b	0.52	0.5	0.43	0.63	0.56	0.4
Zfp746	0.49	0.49	0.45	0.52	0.51	0.4
Ccser1	0.49	-	0.48	-	0.58	0.4
1700049G17Rik	0.56	0.67	0.49	0.54	0.39	0.4
Dpy19l3	0.55	0.34	0.59	0.23	0.51	0.4
Arrdc4	0.43	0.38	0.47	0.47	0.49	0.4
9430038I01Rik	0.57	0.5	0.34	0.48	0.54	0.4
Setd6	0.48	0.5	0.48	0.51	0.5	0.4
Tirap	0.43	0.41	0.51	0.47	0.43	0.4
Usp28	0.47	0.53	0.49	0.47	0.49	0.4
LOC108167660	0.38	-	-	-	-	0.4
Pfkfb4	0.51	0.55	0.55	-	0.54	0.4
Ctdspl	0.46	0.27	0.43	0.35	0.45	0.4
Fyco1	0.55	0.6	0.47	0.45	0.48	0.4
Mgl2	-	0.81	0.85	-	0.75	0.4
Smim5	-	0.58	0.55	-	0.46	0.4
Mrap	-	0.36	-	0.6	0.32	0.4
Ppic	-	0.36	0.34	0.33	0.53	0.4
Clec4a1	-	0.45	-	0.59	0.41	0.4
E230013L22Rik	-	0.39	0.5	-	0.33	0.4
Tk1	-	-	0.28	0.8	0.41	0.4
Edaradd	-	-	0.41	-	0.42	0.4
Mrpl2	-	-	0.52	-	-	0.4
Apoc1	-	-	-	0.52	0.45	0.4
Scimp	-	-	-	-	0.39	0.4
Ptgir	-	-	-	-	0.41	0.4
LOC108168170	-	-	-	-	-	0.4
Retnlg	-	-	-	-	-	0.4
Gm8369	-	-	-	-	-	0.4
Sapcd2	-	-	-	-	-	0.4
Gm16740	-	-	-	-	-	0.4
Nkpd1	-	-	-	-	-	0.4
Plekhm3	0.53	0.44	0.49	0.3	0.44	0.41
Dpp10	0.54	-	-	-	-	0.41
Uap1	0.52	0.48	0.5	0.43	0.54	0.41
Ccdc162	0.67	-	0.42	0.58	0.48	0.41
Btbd11	0.54	0.52	-	-	0.52	0.41
Bbs10	0.44	0.5	0.54	0.36	0.47	0.41
Nipsnap1	0.35	-	0.33	0.31	0.41	0.41
Sparc	0.5	0.4	0.46	0.39	0.43	0.41
Chd3os	0.5	-	-	-	-	0.41
Atp1b2	0.53	0.54	0.48	-	0.54	0.41
Aoc2	0.38	0.37	0.44	0.4	0.39	0.41
Amz2	0.52	0.49	0.49	0.42	0.5	0.41
Pum2	0.49	0.44	0.46	-	0.49	0.41
Tmem18	0.45	0.49	0.36	0.48	0.46	0.41
Cbll1	0.52	0.53	0.56	0.45	0.46	0.41
Fancm	0.34	0.47	0.4	0.46	0.42	0.41
Vcpkmt	0.47	0.33	0.32	0.23	0.42	0.41
Mthfd1	0.53	0.49	0.53	0.49	0.49	0.41
Phactr1	0.53	0.68	0.43	-	0.5	0.41
Zfp759	0.31	-	0.52	-	0.38	0.41
Fam151b	0.42	0.42	0.48	0.51	0.55	0.41
Stab1	0.48	0.52	0.51	0.59	0.51	0.41
Peli2	0.57	0.48	0.51	0.55	0.5	0.41
Mipep	0.45	0.48	0.35	0.41	0.41	0.41
Fam84b	0.57	0.52	0.49	0.28	0.56	0.41
Qtrtd1	0.47	0.45	0.41	0.34	0.47	0.41
Robo1	0.52	-	0.51	0.96	0.56	0.41
Rwdd2b	0.55	-	0.48	0.54	0.39	0.41
Zfp799	0.45	0.4	0.38	0.38	0.37	0.41
Rab31	0.48	0.44	0.42	0.48	0.52	0.41
Rasgrp3	0.59	0.58	0.49	-	0.56	0.41
Crim1	0.53	0.55	0.55	0.7	0.54	0.41
Apcdd1	0.53	0.47	0.36	-	0.6	0.41
Ctsf	0.52	0.5	0.52	0.54	0.5	0.41
Tmem216	0.48	0.62	0.53	-	0.55	0.41
Ccnj	0.51	0.55	0.47	0.52	0.52	0.41
Frat2	0.51	-	-	-	0.51	0.41
Ankrd16	0.44	0.4	0.49	0.47	0.45	0.41
Sdccag3	0.45	0.46	0.46	0.46	0.52	0.41
Ccdc148	0.51	-	0.22	0.14	0.45	0.41
Ttc17	0.44	0.42	0.41	0.46	0.39	0.41
Gatm	0.51	-	0.47	0.38	0.14	0.41
Ap5s1	0.5	0.55	0.52	0.46	0.54	0.41
Kiz	0.39	0.42	0.47	0.46	0.5	0.41
Zfp937	0.41	-	0.5	-	0.58	0.41
Pbxip1	0.5	0.59	0.54	0.48	0.47	0.41
Vav3	0.45	0.52	0.56	-	0.46	0.41
Focad	0.44	0.54	0.59	0.53	0.56	0.41
Heyl	0.45	0.5	0.61	-	0.52	0.41
Man1c1	0.57	0.57	0.44	0.36	0.57	0.41
Klhl21	0.44	0.49	0.44	0.43	0.48	0.41
Slc35f6	0.47	0.55	0.53	0.54	0.46	0.41
Bend4	0.5	0.26	-	-	0.62	0.41
Parm1	0.51	0.47	0.47	-	0.54	0.41
Gpn3	0.46	0.32	0.36	0.34	0.45	0.41
3110062M04Rik	0.51	0.52	0.47	0.43	0.48	0.41
Sumf1	0.54	0.59	0.56	0.56	0.56	0.41
Lmcd1	0.42	0.58	0.54	-	0.35	0.41
Phb2	0.5	0.49	0.51	0.5	0.46	0.41
Ergic2	0.49	0.45	0.47	0.5	0.47	0.41
Pnmal2	0.47	0.31	0.36	-	0.29	0.41
Lrp3	0.49	0.48	0.5	0.54	0.41	0.41
Flt3l	0.48	0.46	0.51	0.63	0.56	0.41
Dhdh	0.69	0.68	0.68	0.43	0.49	0.41
Inppl1	0.55	0.55	0.57	0.49	0.55	0.41
Lig4	0.51	0.55	0.49	0.65	0.49	0.41
Atp7b	0.31	-	0.38	0.53	0.43	0.41
Mtus1	0.43	0.45	0.42	0.44	0.4	0.41
Jak3	0.59	0.58	0.48	0.35	0.56	0.41
Fbxw9	0.42	0.47	0.48	0.55	0.5	0.41
Slc26a6	0.62	0.51	0.43	-	-	0.41
Snrk	0.49	0.43	0.47	0.41	0.39	0.41
Fzd8	-	0.73	0.58	0.55	0.55	0.41
Cd40	-	0.43	-	-	0.48	0.41
Toporsos	-	0.47	0.41	0.34	0.43	0.41
Mgmt	-	0.5	0.38	0.46	0.32	0.41
Cfd	-	-	0.45	-	0.49	0.41
Upk3b	-	-	0.54	-	0.5	0.41
Serpina1b	-	-	-	0.58	-	0.41
H2-T10	-	-	-	0.08	0.39	0.41
Fpr2	-	-	-	-	0.43	0.41
Gbgt1	-	-	-	-	0.35	0.41
Gm12963	-	-	-	-	0.41	0.41
Klrb1c	-	-	-	-	0.42	0.41
Gm10824	-	-	-	-	-	0.41
1700028I16Rik	-	-	-	-	-	0.41
Gm12159	-	-	-	-	-	0.41
Wdr89	-	-	-	-	-	0.41
4921517D16Rik	-	-	-	-	-	0.41
Ebi3	-	-	-	-	-	0.41
4930579G24Rik	-	-	-	-	-	0.41
Gm30352	-	-	-	-	-	0.41
Cd1d2	-	-	-	-	-	0.41
Snora73b	-	-	-	-	-	0.41
2310047D07Rik	-	-	-	-	-	0.41
Gm16553	-	-	-	-	-	0.41
Ankrd23	0.49	0.69	0.42	-	0.51	0.42
Elk4	0.43	0.46	0.5	0.52	0.44	0.42
Tmem81	0.67	-	0.44	0.52	0.48	0.42
Dennd1b	0.34	0.44	0.41	0.48	0.4	0.42
Kifap3	0.51	0.5	0.5	0.48	0.49	0.42
Nos1ap	0.52	0.36	0.43	0.4	0.49	0.42
Pea15a	0.47	0.43	0.42	0.46	0.44	0.42
Igsf8	0.52	0.46	0.46	0.4	0.49	0.42
Cadm3	0.51	-	-	0.53	-	0.42
Efcab2	0.68	0.66	0.62	-	0.64	0.42
Epm2a	0.38	0.37	0.37	0.48	0.38	0.42
Ctgf	0.41	0.33	0.57	0.43	0.4	0.42
Hddc2	0.55	0.25	0.5	0.24	0.44	0.42
Dse	0.36	0.36	0.41	0.27	0.45	0.42
Tube1	0.56	-	-	-	-	0.42
Ddt	0.5	0.48	0.46	0.55	0.49	0.42
Cep83os	0.5	0.39	0.4	0.38	0.46	0.42
Hint1	0.51	0.43	0.44	0.48	0.44	0.42
Tnip1	0.35	0.44	0.38	0.33	0.36	0.42
Srr	0.54	0.47	0.59	0.65	0.45	0.42
Stxbp4	0.61	0.54	0.55	0.55	0.47	0.42
Galk1	0.47	0.5	0.42	0.39	0.48	0.42
Adi1	0.42	0.45	0.4	0.63	0.47	0.42
Actr10	0.49	0.41	0.35	0.4	0.45	0.42
Eif2s1	0.47	-	-	-	0.52	0.42
Glrx5	0.47	0.53	0.58	0.53	0.47	0.42
Fam8a1	0.55	0.48	0.49	0.45	0.53	0.42
Fam120aos	0.5	0.39	0.41	0.29	0.44	0.42
Syk	0.51	0.37	0.4	0.43	0.44	0.42
Gas1	0.39	0.5	0.51	0.88	0.64	0.42
Lhfpl2	0.58	0.48	0.5	0.5	0.48	0.42
Fam35a	0.41	0.44	0.42	0.54	0.42	0.42
Scara5	0.61	0.59	0.67	-	0.41	0.42
Slc39a14	0.56	0.52	0.51	0.55	0.52	0.42
Lmo7	0.5	0.53	0.54	0.56	0.52	0.42
Fam49b	0.52	0.5	0.64	-	0.5	0.42
Top1mt	0.59	0.37	0.65	0.54	0.57	0.42
Mpst	0.52	0.48	0.51	0.45	0.49	0.42
Tiam1	0.48	0.45	0.53	-	0.45	0.42
1110004E09Rik	0.44	0.58	0.51	0.48	0.48	0.42
Serac1	0.53	0.55	0.38	0.57	0.51	0.42
Nthl1	0.33	0.61	0.43	0.55	0.43	0.42
Notch3	0.41	0.47	0.47	-	0.5	0.42
Smad2	0.52	0.48	0.54	0.53	0.56	0.42
Arl2	0.49	0.49	0.38	0.41	0.44	0.42
Psat1	0.47	0.48	0.46	-	0.69	0.42
Gcnt1	0.42	0.14	0.78	-	0.56	0.42
9930021J03Rik	0.56	0.54	0.52	0.5	0.52	0.42
Slc2a6	0.59	-	-	-	-	0.42
Rnd3	0.51	0.43	0.5	0.49	0.51	0.42
Ccdc34	0.5	-	0.53	-	0.44	0.42
Map1a	0.52	0.66	-	-	0.54	0.42
Adra1d	0.53	0.68	-	-	-	0.42
Src	0.47	-	0.56	-	0.56	0.42
Trim59	0.51	-	-	-	0.27	0.42
Gstm4	0.73	0.64	0.64	0.6	0.52	0.42
Npnt	0.63	-	0.53	-	0.6	0.42
Slc39a8	0.59	-	0.55	0.49	0.74	0.42
Abca1	0.58	0.65	0.51	0.48	0.44	0.42
Ptgr1	0.29	0.22	0.16	0.16	0.45	0.42
E130308A19Rik	0.53	0.47	0.53	0.57	0.5	0.42
Zbtb17	0.42	0.38	0.52	0.46	0.47	0.42
Ube2j2	0.47	0.52	0.54	0.53	0.47	0.42
Gpn1	0.56	0.5	0.47	0.49	0.44	0.42
Fryl	0.55	0.55	0.5	0.59	0.53	0.42
Tmem150c	0.54	0.38	0.58	-	0.77	0.42
Rilpl1	0.5	0.54	0.51	0.48	0.54	0.42
Vps50	0.47	0.46	0.42	0.45	0.47	0.42
Impdh1	0.53	0.53	0.51	-	0.53	0.42
Prickle2	0.5	0.52	0.5	-	0.51	0.42
Il17rc	0.37	0.47	0.47	0.33	0.43	0.42
Ift122	0.53	0.47	0.55	-	0.46	0.42
Zfp248	0.53	0.73	0.54	-	0.51	0.42
Lrtm2	0.48	-	0.29	-	0.58	0.42
Lgi4	0.44	0.27	-	-	0.34	0.42
Aldh16a1	0.4	0.48	0.53	0.58	0.4	0.42
LOC108167440	0.44	0.55	0.61	0.62	0.6	0.42
Cemip	0.55	-	-	-	-	0.42
Anapc15	0.49	-	0.46	0.77	-	0.42
Trim12c	0.54	0.49	0.45	0.67	0.43	0.42
Gga2	0.46	0.47	0.57	0.57	0.4	0.42
Fgfr2	0.47	-	0.58	0.54	0.51	0.42
Kbtbd3	0.38	0.46	0.34	0.46	0.37	0.42
Zfp558	0.56	0.43	0.64	-	0.31	0.42
Prkcsh	0.48	0.5	0.52	0.51	0.46	0.42
Ncam1	0.45	0.7	0.32	-	0.56	0.42
Stra6	0.66	-	0.42	-	-	0.42
Pgm3	0.47	0.4	0.48	0.48	0.55	0.42
Snhg5	0.48	0.39	0.36	0.36	0.43	0.42
Glyctk	0.52	-	0.54	0.52	0.54	0.42
Higd1a	0.46	0.3	0.33	0.41	0.42	0.42
Col3a1	-	0.49	0.48	0.39	0.45	0.42
Slc45a3	-	0.56	0.45	0.51	0.46	0.42
Spta1	-	0.55	-	-	-	0.42
Ccdc69	-	0.69	-	-	0.46	0.42
Nkx2-5	-	0.55	-	-	-	0.42
Il2ra	-	0.68	-	-	0.67	0.42
Ada	-	0.44	0.65	-	0.71	0.42
Zc3h12a	-	0.43	0.39	0.42	0.48	0.42
Mmrn1	-	0.44	-	-	0.53	0.42
2310014F06Rik	-	0.32	0.46	-	0.4	0.42
Nod2	-	0.68	0.54	-	0.66	0.42
Akr1c13	-	-	0.16	0.52	0.37	0.42
Fgfr4	-	-	0.42	0.39	0.34	0.42
Chaf1b	-	-	0.25	0.24	0.34	0.42
Depdc7	-	-	0.58	0.46	-	0.42
Gm6297	-	-	0.67	-	-	0.42
Calml4	-	-	0.44	-	0.52	0.42
Il1rn	-	-	-	0.47	0.31	0.42
Lpxn	-	-	-	-	0.4	0.42
Wisp2	-	-	-	-	0.37	0.42
Padi4	-	-	-	-	0.64	0.42
Cyp4f18	-	-	-	-	0.44	0.42
Gm15523	-	-	-	-	-	0.42
Gm35419	-	-	-	-	-	0.42
Gm41291	-	-	-	-	-	0.42
Gm31645	-	-	-	-	-	0.42
Rad51	-	-	-	-	-	0.42
Aurka	-	-	-	-	-	0.42
Dpm3	-	-	-	-	-	0.42
Afp	-	-	-	-	-	0.42
1700028E10Rik	-	-	-	-	-	0.42
Zfp296	-	-	-	-	-	0.42
Ankrd44	0.45	0.56	0.49	0.47	0.44	0.43
Fzd7	0.52	0.54	0.48	0.56	0.49	0.43
Ikzf2	0.51	0.45	0.49	-	0.51	0.43
Rpl37a	0.47	0.45	0.4	0.43	0.43	0.43
Rgs2	0.5	0.61	0.56	-	0.5	0.43
4930523C07Rik	0.61	0.49	0.45	0.72	0.47	0.43
Fmo1	0.42	0.55	0.54	0.37	0.56	0.43
Cited2	0.43	0.43	0.53	0.48	0.53	0.43
Pde7b	0.5	0.2	0.45	0.71	0.49	0.43
L3mbtl3	0.47	0.62	0.44	0.55	0.56	0.43
Dcbld1	0.61	0.42	0.58	0.51	0.5	0.43
Herc4	0.5	0.43	0.53	0.53	0.53	0.43
Ccdc6	0.43	0.37	0.27	0.47	0.5	0.43
Bicc1	0.42	0.39	0.48	0.28	0.35	0.43
Gucd1	0.51	0.56	0.52	0.55	0.47	0.43
Mfsd12	0.44	0.43	0.45	0.49	0.45	0.43
Pus10	0.35	0.36	0.36	0.41	0.35	0.43
Zfp354c	0.54	0.46	0.51	-	0.45	0.43
Gas7	0.49	0.48	0.44	0.83	0.46	0.43
Stx8	0.5	0.5	0.43	0.54	0.51	0.43
Dnah2	0.42	-	0.52	-	0.53	0.43
Inpp5k	0.51	0.52	0.54	0.48	0.56	0.43
Fam101b	0.48	0.54	0.67	-	0.62	0.43
Psmd11	0.42	0.44	-	0.48	0.54	0.43
Gm36220	0.43	-	-	-	0.44	0.43
Kcnj2	0.51	0.57	0.27	-	0.49	0.43
Bzw2	0.55	0.51	0.56	0.53	0.48	0.43
Mnat1	0.64	0.55	0.56	-	0.53	0.43
Flrt2	0.55	0.4	0.57	-	0.56	0.43
Cyp46a1	0.52	-	-	0.04	-	0.43
Gmds	0.48	-	0.55	-	0.48	0.43
Tmem14c	0.48	0.37	0.45	0.54	0.48	0.43
Cplx2	0.49	0.52	0.48	-	0.49	0.43
Fastkd3	0.5	0.41	0.41	0.46	0.61	0.43
Srek1ip1	0.56	0.51	0.49	0.48	0.4	0.43
Appl1	0.52	0.55	0.55	0.47	0.5	0.43
Actr8	0.4	0.38	0.48	0.47	0.42	0.43
Arhgef40	0.53	0.42	0.38	0.37	0.48	0.43
Abhd4	0.48	0.57	0.49	0.52	0.5	0.43
Sdr39u1	0.57	0.62	0.47	0.37	0.47	0.43
Pdlim2	0.62	0.55	0.53	-	0.46	0.43
Slc45a4	0.56	0.52	0.53	0.51	0.46	0.43
Tmem106c	0.58	0.52	0.53	0.57	0.53	0.43
Il1rap	0.5	0.5	0.52	0.46	0.49	0.43
Lmln	0.53	0.64	0.44	-	0.49	0.43
Sidt1	0.63	-	-	-	0.47	0.43
Zfp229	0.54	0.47	0.49	0.51	0.42	0.43
Amdhd2	0.55	0.58	0.47	0.52	0.55	0.43
Notch4	0.57	0.52	0.44	0.44	0.49	0.43
Mrps18b	0.48	0.46	0.51	0.45	0.52	0.43
Colec12	0.48	0.49	0.61	0.58	0.54	0.43
2700062C07Rik	0.53	0.5	0.48	0.59	0.52	0.43
Pcdhgb7	0.51	0.54	0.47	0.5	0.49	0.43
Pcdhgc4	0.5	0.58	0.53	-	0.53	0.43
1810055G02Rik	0.49	0.43	0.49	0.43	0.46	0.43
Stx3	0.51	0.58	0.47	-	0.52	0.43
1110059E24Rik	0.4	0.52	0.4	0.55	0.43	0.43
Stambpl1	0.49	0.41	0.45	-	0.49	0.43
Ppp1r3c	0.47	0.51	0.29	0.53	0.47	0.43
4930505N22Rik	0.56	0.56	0.58	0.4	0.46	0.43
Slc27a4	0.46	0.5	0.46	0.51	0.45	0.43
Tor1b	0.6	0.51	0.55	0.56	0.5	0.43
Rabepk	0.48	0.48	0.54	0.43	0.39	0.43
March7	0.5	0.53	0.49	-	0.47	0.43
Ambra1	0.55	0.58	0.57	0.48	0.54	0.43
Blvra	0.44	0.55	0.51	0.51	0.4	0.43
Zfp442	0.46	0.48	0.42	-	0.6	0.43
Bcl2l1	0.35	0.42	0.4	0.38	0.4	0.43
5430405H02Rik	0.46	0.52	0.46	0.46	0.48	0.43
Cstf1	0.47	0.43	0.47	0.39	0.47	0.43
Zgpat	0.52	0.48	0.51	0.57	0.51	0.43
Hps3	0.38	0.47	0.44	0.45	0.43	0.43
Dclk1	0.54	0.47	-	-	0.51	0.43
Ddah1	0.57	0.51	0.49	0.48	0.35	0.43
Pnrc1	0.51	0.53	0.46	0.49	0.49	0.43
Nans	0.55	0.59	0.56	0.43	0.47	0.43
Tgfbr1	0.52	0.54	0.59	0.35	0.49	0.43
Lurap1l	0.54	-	0.53	0.53	0.54	0.43
Dab1	0.49	-	0.62	-	-	0.43
Magoh	0.55	0.52	0.47	0.56	0.5	0.43
Atpaf1	0.57	0.6	0.52	-	0.51	0.43
Urod	0.47	0.43	0.5	0.45	0.54	0.43
Pink1	0.57	0.49	0.53	0.51	0.54	0.43
Pla2g5	0.59	0.62	0.53	-	-	0.43
Agtrap	0.54	0.39	0.5	0.51	0.54	0.43
Magi2	0.55	0.84	0.58	-	0.66	0.43
Afap1	0.4	0.43	0.51	0.15	0.44	0.43
Cpeb2	0.48	0.54	0.57	0.61	0.53	0.43
Commd8	0.47	0.54	0.54	0.56	0.47	0.43
Fras1	0.49	-	0.45	0.76	0.25	0.43
Brdt	0.41	-	0.46	0.5	0.52	0.43
Noc4l	0.54	0.5	0.53	0.53	0.52	0.43
2900026A02Rik	0.51	0.61	0.43	0.51	0.55	0.43
Ung	0.57	0.51	0.63	0.51	0.52	0.43
Anapc7	0.52	0.53	0.51	0.46	0.48	0.43
Por	0.52	0.35	0.67	0.51	0.52	0.43
Mdh2	0.47	0.47	0.48	0.51	0.49	0.43
Sh2b2	0.58	-	-	-	0.56	0.43
Slc7a1	0.56	0.65	0.45	-	0.54	0.43
Mdfic	0.4	0.42	0.46	0.43	0.54	0.43
Tspan33	0.54	-	0.61	0.61	0.39	0.43
Slc37a3	0.47	0.51	0.45	0.5	0.49	0.43
Lrrc61	0.43	0.43	0.36	0.32	0.34	0.43
Zfp638	0.46	0.51	0.48	0.46	0.45	0.43
Kbtbd8	0.56	-	-	-	0.65	0.43
Zfp551	0.51	0.54	0.49	0.46	0.47	0.43
Ppp1r14a	0.44	-	-	-	0.45	0.43
Cebpa	0.42	-	0.49	0.52	0.49	0.43
Dbp	0.48	0.46	0.47	0.49	0.51	0.43
Gas2	0.67	0.72	0.65	0.54	-	0.43
Fan1	0.37	0.44	0.49	0.49	0.48	0.43
Alg8	0.37	0.44	0.31	0.44	0.41	0.43
Pgm2l1	0.48	0.55	0.4	0.5	0.53	0.43
Dnhd1	0.37	-	0.43	0.51	0.4	0.43
1700012D14Rik	0.23	0.38	0.26	-	-	0.43
Smim19	0.49	0.48	0.53	0.41	0.4	0.43
Lonrf1	0.47	0.46	0.49	0.46	0.47	0.43
Wdr83	0.61	0.44	0.41	-	0.58	0.43
Cdk10	0.49	0.5	0.5	0.54	0.47	0.43
Amotl1	0.5	0.56	0.54	0.5	0.53	0.43
Tmed1	0.4	0.52	0.51	0.47	0.5	0.43
St3gal4	0.49	0.52	0.44	0.52	0.44	0.43
C1qtnf5	0.55	0.45	0.57	-	0.49	0.43
Mfrp	0.55	0.45	0.57	-	0.49	0.43
Scn2b	0.51	-	0.16	-	0.17	0.43
Uqcrc1	0.48	0.46	0.45	0.46	0.45	0.43
Sec22c	0.55	0.58	0.61	0.61	0.52	0.43
Tcaim	0.51	0.56	0.51	0.5	0.5	0.43
Gm28609	-	0.34	-	-	-	0.43
Gm30259	-	0.67	0.58	-	0.68	0.43
Ms4a6c	-	0.36	-	0.4	0.34	0.43
Lpin3	-	0.43	0.48	0.54	0.45	0.43
Ddx60	-	0.48	-	0.44	0.51	0.43
Gstt2	-	-	0.49	0.56	0.45	0.43
Gm40755	-	-	0.59	-	0.38	0.43
Ror2	-	-	0.59	-	0.53	0.43
E030042O20Rik	-	-	0.38	-	0.29	0.43
Ifi44	-	-	0.8	-	0.74	0.43
5830454E08Rik	-	-	0.58	-	-	0.43
Aqp9	-	-	-	0.49	-	0.43
Trat1	-	-	-	-	0.5	0.43
Ms4a4c	-	-	-	-	0.48	0.43
Actg2	-	-	-	-	0.46	0.43
Dpep2	-	-	-	-	0.4	0.43
Amica1	-	-	-	-	0.45	0.43
Pstpip1	-	-	-	-	0.42	0.43
Papolg	-	-	-	-	-	0.43
Troap	-	-	-	-	-	0.43
Nkx2-3	-	-	-	-	-	0.43
Gm30211	-	-	-	-	-	0.43
Gm2065	-	-	-	-	-	0.43
Dnpep	0.5	0.51	0.39	0.46	0.45	0.44
Tmem198	0.53	-	-	-	0.52	0.44
Tpr	0.53	0.5	0.55	0.52	0.51	0.44
Gpr161	0.53	0.46	0.29	-	0.45	0.44
Sdccag8	0.52	0.54	0.51	0.56	0.5	0.44
Adat2	0.59	-	0.5	-	0.51	0.44
Nhsl1	0.45	0.45	0.62	0.56	0.51	0.44
Sept10	0.51	0.57	0.56	0.63	0.53	0.44
Gnaz	0.54	-	0.52	-	0.54	0.44
Pcbp3	0.57	0.46	0.57	-	0.52	0.44
Pttg1ip	0.54	0.51	0.51	0.61	0.52	0.44
Dram1	0.5	0.52	0.6	-	0.59	0.44
4930430F08Rik	0.57	-	-	-	0.48	0.44
Cnpy2	0.48	0.48	0.51	0.49	0.48	0.44
Itga7	0.57	0.47	0.57	0.88	0.36	0.44
Ccm2	0.57	0.58	0.48	0.44	0.52	0.44
Acyp2	0.48	0.47	0.52	0.31	0.46	0.44
Sgcd	0.58	0.6	0.67	-	0.61	0.44
Specc1	0.54	0.5	0.53	-	0.52	0.44
Rnf167	0.5	0.44	0.46	0.5	0.43	0.44
Gemin4	0.57	-	0.59	-	0.47	0.44
Timm22	0.5	0.43	0.45	0.39	0.43	0.44
Git1	0.58	0.5	0.57	0.5	0.5	0.44
Bcas3	0.57	0.56	0.49	0.57	0.44	0.44
Mrpl10	0.44	0.45	0.49	0.46	0.45	0.44
Plxdc1	0.52	0.42	-	-	0.4	0.44
Rara	0.44	0.51	0.49	0.41	0.44	0.44
Abca8a	0.86	0.71	0.4	0.69	0.67	0.44
Trim47	0.5	0.5	0.53	0.48	0.41	0.44
Itgb1bp1	0.52	0.49	0.49	0.5	0.54	0.44
Ahr	0.56	0.58	0.47	0.45	0.59	0.44
Arl4a	0.56	0.55	0.68	0.46	0.55	0.44
Frmd6	0.53	0.57	0.6	0.58	0.46	0.44
Dact1	0.57	-	-	-	0.61	0.44
Prkch	0.53	0.51	0.49	-	0.5	0.44
Zbtb1	0.49	0.47	0.45	-	0.46	0.44
AK010878	0.45	0.33	0.34	0.31	0.35	0.44
Begain	0.4	-	-	-	-	0.44
AW209491	0.45	0.61	0.45	0.49	0.47	0.44
Hfe	0.58	0.34	0.55	0.49	0.54	0.44
Sox4	0.64	0.59	0.51	-	0.44	0.44
Ercc6l2	0.57	0.57	0.57	-	0.52	0.44
Ptcd2	0.46	0.62	0.43	0.47	0.44	0.44
Fut11	0.49	0.54	0.51	0.42	0.5	0.44
Pde12	0.52	0.54	0.52	0.46	0.47	0.44
Bap1	0.48	0.52	0.54	0.56	0.48	0.44
Btd	0.48	0.53	0.54	0.52	0.49	0.44
Bmpr1a	0.61	0.56	0.55	0.59	0.57	0.44
Lrrc16b	0.53	-	0.56	-	-	0.44
Rhobtb2	0.55	0.52	0.63	0.59	0.58	0.44
Diaph3	0.46	-	-	-	0.64	0.44
Slain1	0.52	-	-	-	0.44	0.44
Zfpm2	0.54	0.53	-	-	0.6	0.44
Ebag9	0.48	0.51	0.46	0.45	0.45	0.44
Med30	0.48	0.47	0.44	0.48	0.48	0.44
Mtss1	0.5	0.45	0.44	0.48	0.47	0.44
Sqle	0.47	-	0.45	0.54	0.45	0.44
9930014A18Rik	0.5	-	0.41	0.11	0.42	0.44
Mroh1	0.49	0.54	0.46	0.38	0.48	0.44
Nol12	0.45	0.55	0.49	0.42	0.47	0.44
Scube1	0.56	-	-	-	0.59	0.44
Cpne8	0.56	0.39	0.39	0.31	0.34	0.44
Acvrl1	0.5	0.53	0.4	-	0.47	0.44
Klhl22	0.55	0.54	0.47	0.42	0.5	0.44
Gnb1l	0.42	0.28	0.37	0.29	0.37	0.44
Cmss1	0.47	0.52	0.56	0.35	0.53	0.44
Ttc3	0.52	0.57	0.5	0.55	0.51	0.44
Phf10	0.6	0.26	0.53	-	0.55	0.44
Cuta	0.48	0.59	0.51	0.55	0.52	0.44
Anks1	0.54	0.55	0.53	0.37	0.51	0.44
Fance	0.5	0.52	0.5	0.4	0.51	0.44
Zfp563	0.55	0.44	0.47	0.48	0.57	0.44
C4a	0.38	-	-	0.89	-	0.44
Prkce	0.52	0.55	0.48	0.57	0.41	0.44
Lama3	0.46	0.51	0.53	-	0.4	0.44
Dtna	0.55	0.49	0.63	-	0.5	0.44
Cxxc5	0.52	0.43	0.5	0.44	0.47	0.44
Pcdhga10	0.5	0.57	0.54	0.49	0.51	0.44
Pcdhgc5	0.49	0.57	0.54	-	0.53	0.44
Slc26a2	0.44	0.45	0.47	-	0.54	0.44
Arhgef37	0.46	0.39	0.44	0.54	0.31	0.44
Impa2	0.43	0.45	0.4	0.5	0.69	0.44
Pstpip2	0.51	0.54	0.54	0.78	0.52	0.44
Myrf	0.53	-	0.65	0.64	0.66	0.44
Zfp91	0.5	0.49	0.51	0.5	0.49	0.44
Tjp2	0.57	0.53	0.55	0.49	0.52	0.44
Pyroxd2	0.21	0.04	0.38	0.39	0.11	0.44
Cox15	0.51	0.59	0.45	0.42	0.49	0.44
Hps6	0.54	0.54	0.58	0.39	0.45	0.44
Sfxn2	0.53	0.54	0.51	0.64	0.49	0.44
Bmi1	0.55	0.56	0.48	0.57	0.55	0.44
Hnmt	0.53	0.4	0.44	0.42	0.54	0.44
Nrarp	0.52	0.53	0.53	-	0.55	0.44
Sardh	0.64	0.67	0.64	0.66	0.56	0.44
Lrrc8a	0.46	0.44	0.38	0.45	0.45	0.44
Arpc5l	0.48	0.48	0.47	0.51	0.46	0.44
Dnajc24	0.39	0.39	0.49	0.5	0.54	0.44
BC052040	0.49	-	0.51	0.6	-	0.44
Mocs3	0.47	0.51	0.53	0.49	0.44	0.44
Pkia	0.47	0.52	0.41	-	0.42	0.44
Ufm1	0.41	-	0.55	-	0.59	0.44
Exosc8	0.61	0.5	0.53	0.6	0.48	0.44
Ppm1l	0.53	0.53	0.53	0.41	0.69	0.44
Flad1	0.51	0.52	0.49	0.5	0.46	0.44
Scnm1	0.51	0.48	0.4	0.5	0.48	0.44
Ecm1	0.43	0.49	0.74	0.58	0.48	0.44
Vps45	0.56	-	0.47	-	0.59	0.44
Fmo5	0.34	0.5	0.45	0.53	0.46	0.44
Hmgcs2	0.45	0.38	0.31	0.48	0.46	0.44
Bcar3	0.55	0.67	0.61	0.47	0.45	0.44
Usp53	0.48	0.51	0.47	0.44	0.41	0.44
Prss12	0.5	-	-	-	0.74	0.44
Cyp2u1	0.52	0.48	0.48	-	0.36	0.44
Pm20d2	0.48	0.56	0.44	0.4	0.45	0.44
Pakap	0.49	0.52	0.49	0.58	0.54	0.44
Akap2	0.51	0.52	0.49	0.58	0.54	0.44
Eif2b3	0.53	0.47	0.5	0.37	0.43	0.44
Plk3	0.6	-	-	0.58	0.59	0.44
Ppt1	0.5	0.53	0.47	0.47	0.38	0.44
Arhgef10l	0.42	0.48	0.52	0.52	0.41	0.44
Dhrs3	0.49	0.54	0.53	0.52	0.46	0.44
Mad2l2	0.44	-	-	-	0.37	0.44
Sema3c	0.51	0.42	0.31	-	0.6	0.44
5031425E22Rik	0.44	0.44	0.45	0.41	0.53	0.44
Ugdh	0.42	0.45	0.5	0.44	0.38	0.44
Gbp9	0.59	0.56	0.54	0.4	0.48	0.44
Lrrc8b	0.5	0.46	0.53	-	0.45	0.44
Trpv4	0.48	0.52	0.49	-	0.51	0.44
Vps33a	0.49	0.47	0.47	0.38	0.49	0.44
Ddx55	0.43	0.4	0.39	0.5	0.36	0.44
Brca2	0.38	0.6	0.26	0.37	0.37	0.44
Ggcx	0.5	0.44	0.51	0.54	0.51	0.44
Sema4f	0.59	-	-	-	0.48	0.44
Hmces	0.64	0.53	0.56	0.55	0.61	0.44
Setmar	0.51	0.4	0.49	0.41	0.39	0.44
Itpr1	0.5	0.57	0.5	0.49	0.51	0.44
Pex26	0.6	0.61	0.56	0.54	0.47	0.44
Lyrm5	0.52	0.38	0.47	0.46	0.46	0.44
Ehd2	0.42	0.52	0.55	0.54	0.5	0.44
Snrpd2	0.48	-	-	-	-	0.44
Zfp235	0.53	0.47	0.44	0.57	0.48	0.44
Zfp94	0.47	0.38	0.42	0.49	0.42	0.44
Megf8	0.51	0.4	0.47	0.28	0.47	0.44
Pepd	0.54	0.54	0.61	0.54	0.55	0.44
Pop4	0.53	0.54	0.49	0.48	0.49	0.44
Fcgrt	0.5	0.58	0.65	0.55	0.54	0.44
Nr2f2	0.46	0.48	0.46	0.43	0.45	0.44
Coa4	0.37	0.37	0.4	0.36	0.37	0.44
Wee1	0.47	0.54	0.58	-	0.43	0.44
Mical2	0.48	0.49	0.32	0.39	0.51	0.44
Nfatc2ip	0.36	0.41	0.41	-	0.48	0.44
Cln3	0.44	0.49	0.41	0.47	0.51	0.44
Slx1b	0.45	0.43	0.42	0.35	0.45	0.44
Itgam	0.58	0.38	-	-	0.51	0.44
2310057M21Rik	0.51	0.52	0.56	-	0.47	0.44
Athl1	0.6	0.4	0.5	0.31	0.46	0.44
Arhgef18	0.52	0.49	0.52	0.5	0.43	0.44
Snapc2	0.53	0.58	0.51	0.48	0.54	0.44
A930013F10Rik	0.54	0.5	0.44	-	0.42	0.44
Cpe	0.51	0.55	0.42	-	0.63	0.44
Ap1m1	0.46	0.49	0.51	0.46	0.5	0.44
Slc35e1	0.45	0.47	0.57	-	0.51	0.44
Tango6	0.46	0.48	0.47	0.54	0.6	0.44
St3gal2	0.48	0.44	0.52	-	0.48	0.44
Casp12	0.3	0.48	-	-	0.46	0.44
Hyls1	0.52	-	-	-	0.33	0.44
Ppp2r1b	0.45	0.31	0.46	0.28	0.41	0.44
Dis3l	0.54	0.61	0.58	0.6	0.53	0.44
Snx22	0.48	-	-	-	0.64	0.44
Col12a1	0.67	-	0.58	0.9	0.6	0.44
Snx14	0.49	0.49	0.53	0.49	0.48	0.44
Manf	0.49	0.42	0.51	0.44	0.48	0.44
Ccdc51	0.52	0.46	0.54	0.39	0.44	0.44
Aoah	-	0.5	0.5	-	-	0.44
Rnf125	-	0.64	-	0.69	0.6	0.44
Pkn3	-	0.46	0.5	-	0.48	0.44
Gm38882	-	0.41	0.55	0.66	-	0.44
Hs3st3b1	-	-	0.65	0.54	0.42	0.44
Prox2	-	-	0.45	0.63	0.48	0.44
Vdr	-	-	0.56	-	0.66	0.44
Clcf1	-	-	0.53	-	0.54	0.44
D5Ertd615e	-	-	0.35	-	-	0.44
Stap1	-	-	0.44	-	0.31	0.44
C1rl	-	-	0.62	0.49	0.61	0.44
E130112N10Rik	-	-	0.23	-	0.48	0.44
Rarres1	-	-	-	1	-	0.44
Gpr18	-	-	-	-	0.38	0.44
Eif2s2	-	-	-	-	0.38	0.44
Plk1	-	-	-	-	0.4	0.44
Aspm	-	-	-	-	-	0.44
Gm34346	-	-	-	-	-	0.44
Tnfrsf17	-	-	-	-	-	0.44
Brms1	-	-	-	-	-	0.44
Gm42332	-	-	-	-	-	0.44
Cnga1	-	-	-	-	-	0.44
Gm34908	-	-	-	-	-	0.44
5830432E09Rik	-	-	-	-	-	0.44
Gm30135	-	-	-	-	-	0.44
Gm32131	-	-	-	-	-	0.44
Aff3	0.52	-	-	-	0.51	0.45
Kctd18	0.45	0.54	0.45	0.38	0.44	0.45
Carf	0.4	0.37	0.38	0.46	0.45	0.45
Nbeal1	0.45	0.52	0.46	0.45	0.5	0.45
Atg9a	0.53	0.53	0.51	0.55	0.57	0.45
Capn10	0.49	0.37	0.44	0.54	0.52	0.45
Cd55	0.4	0.44	0.81	0.7	0.37	0.45
Dstyk	0.53	0.57	0.52	0.44	0.51	0.45
Plekha6	0.51	0.57	0.53	0.52	0.52	0.45
Ptprv	0.56	-	-	-	-	0.45
F5	0.44	-	0.09	0.5	0.27	0.45
Grem2	0.45	-	0.63	0.38	0.48	0.45
Cnih4	0.57	0.62	0.58	0.46	0.52	0.45
Tnfaip3	0.58	-	0.46	-	0.44	0.45
Nt5dc1	0.4	0.46	0.5	0.56	0.47	0.45
Gm16365	0.55	0.26	0.43	-	0.42	0.45
Sec63	0.51	0.5	0.49	0.52	0.48	0.45
Lrrc20	0.5	0.52	0.59	0.54	0.67	0.45
Abhd17a	0.51	0.47	0.49	0.49	0.52	0.45
Gm4924	0.61	0.39	0.55	-	0.51	0.45
Nuak1	0.53	0.58	0.49	-	0.44	0.45
Cradd	0.36	0.31	0.54	0.58	0.42	0.45
Helb	0.44	0.44	0.5	0.48	0.39	0.45
C1d	0.52	0.36	0.38	0.52	0.4	0.45
Rufy1	0.54	0.59	0.51	0.49	0.5	0.45
Col23a1	0.47	-	0.55	-	0.52	0.45
Anxa6	0.61	0.49	0.46	0.52	0.51	0.45
Pik3r6	0.51	0.6	0.68	-	0.62	0.45
Dhrs13	0.56	0.6	0.52	0.53	0.51	0.45
Lgals9	0.45	0.49	0.53	0.51	0.57	0.45
Pex12	0.44	0.51	0.52	0.51	0.52	0.45
Itga3	0.48	0.45	0.48	0.48	0.47	0.45
Tmem101	0.56	0.46	0.44	-	0.49	0.45
Atxn7l3	0.54	0.5	0.45	0.48	0.53	0.45
Prpsap1	0.45	0.43	0.41	0.45	0.44	0.45
1810043H04Rik	0.54	0.44	0.45	0.36	0.47	0.45
Slc38a10	0.44	0.49	0.35	0.35	0.47	0.45
Taf1b	0.52	0.41	0.39	0.62	0.49	0.45
Atxn7l1	0.51	0.53	0.47	0.51	0.54	0.45
Tspan13	0.53	0.48	0.41	-	0.5	0.45
Ankmy2	0.52	0.59	0.52	0.5	0.54	0.45
Atl1	0.5	0.55	0.61	-	0.4	0.45
Fut8	0.53	0.55	0.5	-	0.56	0.45
Tmem251	0.4	0.5	0.47	0.47	0.49	0.45
Hhipl1	0.47	0.52	-	-	-	0.45
Pacs2	0.48	0.56	0.48	0.48	0.49	0.45
Gm10336	0.47	0.9	0.43	0.48	0.47	0.45
Cage1	0.39	0.24	0.33	-	0.34	0.45
Tbc1d7	0.48	0.51	0.46	0.47	0.47	0.45
S1pr3	0.54	0.49	0.48	0.48	0.34	0.45
Rmi1	0.44	0.53	0.59	0.62	0.51	0.45
Papd7	0.54	0.51	0.53	0.62	0.48	0.45
Mef2c	0.51	0.54	0.44	-	0.46	0.45
Homer1	0.46	0.48	0.57	0.51	0.52	0.45
Zswim6	0.53	0.45	0.5	0.52	0.53	0.45
Flnb	0.55	0.55	0.54	0.55	0.52	0.45
Polr3a	0.46	0.45	0.48	0.43	0.45	0.45
Arhgap22	0.42	0.61	0.47	-	0.39	0.45
Cdhr1	0.33	-	-	-	-	0.45
Homez	0.51	0.48	0.47	0.43	0.45	0.45
Nynrin	0.66	0.48	0.46	-	0.59	0.45
Micu2	0.51	0.54	0.54	0.45	0.51	0.45
4930480K23Rik	0.38	0.58	0.45	0.56	0.4	0.45
Rgcc	0.53	0.55	0.47	-	0.67	0.45
Commd6	0.52	0.6	0.47	0.46	0.5	0.45
Kctd12	0.52	0.45	0.34	0.63	0.48	0.45
Tgds	0.47	0.45	0.55	0.48	0.49	0.45
Rad1	0.56	0.53	0.57	0.52	0.52	0.45
Ank	0.49	0.44	0.44	0.52	0.45	0.45
Arc	0.51	-	0.53	-	-	0.45
Mcat	0.51	0.46	0.45	0.34	0.44	0.45
Phf21b	0.49	0.39	0.4	-	0.45	0.45
Lrrk2	0.63	0.54	0.59	-	0.58	0.45
Gm41396	0.44	0.43	0.43	-	0.45	0.45
Slc4a8	0.49	0.3	0.52	0.13	0.37	0.45
Gspt1	0.53	0.48	0.46	0.56	0.51	0.45
Ube2l3	0.49	0.46	0.43	0.46	0.49	0.45
Dgcr6	0.55	0.62	0.56	0.65	0.59	0.45
Dgkg	0.58	-	0.43	-	0.61	0.45
Fstl1	0.45	0.45	0.41	0.22	0.4	0.45
Dcbld2	0.49	0.45	0.22	0.44	0.49	0.45
Ifnar1	0.59	0.58	0.57	0.53	0.54	0.45
Hlcs	0.48	0.5	0.47	0.32	0.45	0.45
Zbtb21	0.54	0.61	0.49	-	0.59	0.45
Wdr90	0.5	-	0.54	-	0.5	0.45
Uhrf1bp1	0.53	0.5	0.44	0.4	0.44	0.45
Pfdn6	0.61	0.53	0.51	0.57	0.55	0.45
Daam2	0.46	-	0.57	-	0.46	0.45
Rab5a	0.52	0.53	0.57	0.51	0.5	0.45
Thumpd2	0.52	0.52	0.45	0.38	0.48	0.45
LOC108167341	0.54	0.55	0.52	-	0.43	0.45
Reep5	0.52	0.44	0.42	0.41	0.5	0.45
Pcdhga12	0.51	0.55	0.47	0.48	0.52	0.45
Mcc	0.47	0.49	0.49	0.62	0.41	0.45
Pitpnm1	0.51	0.42	0.4	0.27	0.47	0.45
Gm44505	0.49	0.49	0.5	0.5	0.49	0.45
Pcsk5	0.56	0.49	0.62	0.51	0.6	0.45
Ptar1	0.55	-	0.54	-	0.55	0.45
Fam160b1	0.45	0.46	0.55	0.5	0.58	0.45
Zbtb26	0.52	0.6	0.46	0.62	0.43	0.45
Psmb7	0.5	0.53	0.5	0.5	0.5	0.45
Golga1	0.51	0.54	0.47	0.51	0.52	0.45
Orc4	0.55	0.58	0.51	0.55	0.46	0.45
Stam2	0.45	0.49	0.48	0.5	0.49	0.45
Wdsub1	0.43	0.42	0.52	0.56	0.57	0.45
Ptpmt1	0.5	0.46	0.54	0.64	0.54	0.45
Nr1h3	0.77	0.63	0.58	0.5	0.53	0.45
Gm13889	0.57	-	-	-	0.47	0.45
Ganc	0.42	0.4	0.42	0.41	0.47	0.45
Stard7	0.51	0.48	0.52	0.5	0.52	0.45
Prnp	0.49	0.5	0.58	0.59	0.39	0.45
Ninl	0.53	-	0.56	-	0.7	0.45
Rab22a	0.49	0.47	0.52	0.47	0.49	0.45
Zfand1	0.6	0.61	0.56	0.51	0.45	0.45
Nbea	0.54	0.46	0.48	-	0.52	0.45
Tiparp	0.56	0.57	0.5	0.67	0.49	0.45
Golim4	0.46	0.55	0.5	0.63	0.51	0.45
Smg5	0.49	0.49	0.48	0.46	0.52	0.45
Scamp3	0.52	0.6	0.49	0.59	0.45	0.45
Tdrkh	0.59	-	-	-	0.56	0.45
Ankrd35	0.62	-	-	-	-	0.45
Stxbp3	0.55	0.52	0.54	0.56	0.51	0.45
Synpo2	0.65	0.52	0.51	-	0.56	0.45
Gar1	0.45	0.48	0.45	0.43	0.51	0.45
Ndufaf6	0.46	0.44	0.54	0.68	0.46	0.45
Dpy19l4	0.59	0.52	0.52	0.5	0.58	0.45
Creb3	0.49	0.49	0.45	0.49	0.49	0.45
Dnajc25	0.54	0.53	0.49	0.57	0.49	0.45
6330416G13Rik	0.57	0.58	0.52	0.5	0.53	0.45
Trim32	0.48	0.46	0.49	-	0.51	0.45
Wdr78	0.46	0.39	0.56	-	0.57	0.45
Lrrc42	0.48	0.48	0.45	0.46	0.52	0.45
Pomgnt1	0.51	0.47	0.47	0.48	0.54	0.45
Ptprf	0.52	0.69	0.51	0.5	0.51	0.45
Map7d1	0.5	0.49	0.48	0.49	0.51	0.45
Rsc1a1	0.44	0.54	0.51	0.46	0.49	0.45
Clstn1	0.52	0.46	0.51	0.43	0.51	0.45
Faap20	0.51	0.33	0.35	0.34	0.41	0.45
Cpsf3l	0.48	0.52	0.56	0.45	0.44	0.45
Slc25a40	0.54	0.55	0.55	0.67	0.45	0.45
Msantd1	0.45	-	-	-	0.56	0.45
Bloc1s4	0.55	0.52	0.47	0.49	0.5	0.45
Anapc4	0.52	0.53	0.51	0.47	0.51	0.45
Tmem33	0.56	0.5	0.49	0.44	0.48	0.45
Noa1	0.53	0.59	0.58	0.59	0.54	0.45
Klhl8	0.47	0.36	0.53	0.21	0.42	0.45
Zfp605	0.52	0.38	0.43	0.29	0.4	0.45
Hspb8	0.5	0.56	0.39	0.51	0.5	0.45
Tesc	0.55	0.34	0.64	-	0.17	0.45
Acad10	0.48	0.44	0.51	0.47	0.46	0.45
Wbscr27	0.48	0.16	0.28	0.24	0.29	0.45
Stx1a	0.49	0.43	0.56	-	0.47	0.45
3110082I17Rik	0.45	0.45	0.42	0.37	0.49	0.45
Psmg3	0.46	0.53	0.54	0.48	0.53	0.45
Atp5j2	0.49	0.45	0.41	0.48	0.52	0.45
Rasl11a	0.5	-	0.39	-	0.44	0.45
Shfm1	0.47	0.49	0.46	0.45	0.47	0.45
Plxna4	0.51	0.47	0.51	-	0.59	0.45
Scrn1	0.55	0.55	0.75	-	0.42	0.45
Aqp1	0.44	0.52	0.52	0.53	0.59	0.45
Thnsl2	0.47	0.65	0.69	0.61	0.51	0.45
Polr1a	0.47	0.52	0.45	0.5	0.5	0.45
Tcf7l1	0.58	0.64	0.51	0.59	0.5	0.45
2610306M01Rik	0.35	0.53	0.51	-	0.53	0.45
Plxna1	0.58	0.55	0.52	0.51	0.5	0.45
Mgp	0.63	0.52	0.72	-	0.64	0.45
Clcn4	0.51	0.57	0.52	0.49	0.48	0.45
Yif1b	0.51	0.54	0.51	0.4	0.57	0.45
Rras	0.46	0.48	0.54	0.42	0.52	0.45
Prr12	0.49	0.47	0.45	0.42	0.5	0.45
Abhd2	0.54	0.3	0.58	0.33	0.56	0.45
Ap3s2	0.49	0.53	0.49	0.5	0.49	0.45
Mesdc1	0.5	0.39	0.49	-	0.5	0.45
Lrrc32	0.48	0.48	0.42	0.44	0.42	0.45
Stard10	0.49	0.58	0.52	0.51	0.55	0.45
Olfml1	0.38	0.38	0.44	0.39	0.35	0.45
Eef2k	0.59	0.55	0.46	0.47	0.5	0.45
Tmem219	0.45	0.4	0.44	0.52	0.5	0.45
Kctd13	0.51	0.52	0.52	0.54	0.47	0.45
Pagr1a	0.56	0.5	0.48	0.49	0.49	0.45
Srcap	0.47	-	0.54	-	0.56	0.45
Sec23ip	0.46	0.47	0.46	0.43	0.46	0.45
LOC108167518	0.49	0.47	0.49	0.43	0.41	0.45
Prosc	0.47	0.55	0.52	0.54	0.47	0.45
Kifc3	0.49	0.56	0.44	0.32	0.52	0.45
Zfhx3	0.52	0.67	0.51	0.52	0.49	0.45
Tmem231	0.63	0.48	0.54	-	0.67	0.45
Mphosph6	0.53	-	-	-	0.54	0.45
Wfdc1	0.53	0.46	0.32	0.52	0.46	0.45
Gm17296	0.57	0.7	0.54	0.54	0.57	0.45
Cwf19l2	0.24	0.44	0.43	0.45	0.4	0.45
Clmp	0.47	0.39	0.39	-	0.36	0.45
Ube4a	0.52	0.49	0.45	0.5	0.48	0.45
Npat	0.51	0.47	0.49	-	0.51	0.45
Glce	0.5	0.55	0.5	0.54	0.5	0.45
Tipin	0.57	0.56	0.49	-	0.52	0.45
Hmgn3	0.55	0.57	0.56	-	0.45	0.45
Acy1	0.45	0.38	0.32	0.47	0.44	0.45
1700048O20Rik	0.98	-	-	-	-	0.45
Abhd5	0.51	0.49	0.43	0.51	0.54	0.45
Stx11	-	0.53	-	-	0.35	0.45
Ifi27l2a	-	0.38	0.37	0.34	0.42	0.45
Zbtb42	-	0.58	0.6	0.68	0.55	0.45
Tnfrsf10b	-	0.53	0.55	-	0.52	0.45
Harbi1	-	0.56	0.51	0.51	0.56	0.45
Sox18	-	0.54	0.63	-	0.48	0.45
Gm38496	-	0.71	-	-	-	0.45
Kcnj8	-	0.5	-	-	-	0.45
Gm5617	-	0.5	0.48	0.53	0.49	0.45
Kctd11	-	-	0.62	-	0.59	0.45
Slc35d2	-	-	0.38	0.43	-	0.45
Exoc3l2	-	-	0.59	0.54	-	0.45
Elmo3	-	-	0.57	0.57	0.61	0.45
Gpx1	-	-	0.52	0.75	-	0.45
Treml4	-	-	-	0.37	0.49	0.45
Gins1	-	-	-	0.52	0.69	0.45
Exo1	-	-	-	-	0.24	0.45
Cd300lb	-	-	-	-	0.59	0.45
4930486L24Rik	-	-	-	-	0.49	0.45
Tpt1	-	-	-	-	0.51	0.45
Mtx1	-	-	-	-	0.7	0.45
Ptafr	-	-	-	-	0.6	0.45
Cnr2	-	-	-	-	0.56	0.45
1700027J07Rik	-	-	-	-	-	0.45
Parpbp	-	-	-	-	-	0.45
Spdl1	-	-	-	-	-	0.45
Gen1	-	-	-	-	-	0.45
Gm40443	-	-	-	-	-	0.45
Zfp455	-	-	-	-	-	0.45
Gpr183	-	-	-	-	-	0.45
Chrac1	-	-	-	-	-	0.45
Smpd5	-	-	-	-	-	0.45
2610318N02Rik	-	-	-	-	-	0.45
5730408K05Rik	-	-	-	-	-	0.45
P2ry13	-	-	-	-	-	0.45
Iqgap3	-	-	-	-	-	0.45
Mcm3	0.4	0.6	0.49	0.48	0.52	0.46
Cnnm4	0.51	0.5	0.52	-	0.51	0.46
Raph1	0.51	0.5	0.53	0.46	0.45	0.46
Chpf	0.49	0.38	0.5	-	0.53	0.46
Ppp1r7	0.51	0.44	0.52	0.48	0.52	0.46
Ralb	0.44	0.46	0.5	0.51	0.49	0.46
Pfkfb2	0.47	0.37	0.54	0.38	0.51	0.46
Nuak2	0.68	0.42	0.47	0.44	0.56	0.46
Ppp1r12b	0.53	0.55	0.58	0.53	0.52	0.46
Lgr6	0.58	0.79	0.5	-	0.57	0.46
Edem3	0.52	0.51	0.57	0.5	0.56	0.46
Lamc1	0.51	0.47	0.5	0.47	0.5	0.46
Nme7	0.49	0.39	0.53	0.24	0.5	0.46
Mpc2	0.53	0.57	0.58	0.58	0.54	0.46
Pou2f1	0.51	0.53	0.45	0.41	0.49	0.46
Mgst3	0.47	0.46	0.42	0.31	0.41	0.46
Hsd17b7	0.65	0.87	0.58	0.58	0.71	0.46
Degs1	0.55	0.58	0.57	0.44	0.43	0.46
Rrp15	0.48	0.41	0.47	0.46	0.47	0.46
Hhat	0.43	0.83	0.57	-	0.48	0.46
Ust	0.51	0.73	0.53	-	0.54	0.46
Ccdc28a	0.49	0.51	0.48	0.49	0.37	0.46
Ahi1	0.48	-	0.42	-	0.49	0.46
Btbd2	0.53	0.54	0.58	0.52	0.57	0.46
Mknk2	0.5	0.53	0.52	0.59	0.5	0.46
Pip5k1c	0.5	0.52	0.55	0.5	0.47	0.46
Dohh	0.48	0.54	0.49	0.47	0.47	0.46
Nfyb	0.53	0.54	0.53	0.51	0.5	0.46
Cry1	0.53	0.53	-	0.4	0.48	0.46
Shmt2	0.56	0.5	0.51	0.51	0.45	0.46
Rnf185	0.45	0.47	0.48	0.55	0.5	0.46
Mtfp1	0.54	0.57	0.59	0.64	0.68	0.46
Ppia	0.44	-	0.46	0.5	0.43	0.46
Pex13	0.52	0.41	0.47	0.44	0.41	0.46
Mpg	0.5	0.41	0.43	0.48	0.53	0.46
Ccng1	0.49	0.62	0.54	0.59	0.5	0.46
Gm12216	0.21	0.35	0.4	0.4	0.52	0.46
2310033P09Rik	0.49	-	0.39	-	0.46	0.46
Cenpv	0.5	0.39	0.59	0.6	0.45	0.46
Cntrob	0.48	0.54	0.52	0.6	0.53	0.46
Chd3	0.53	0.58	0.5	0.51	0.51	0.46
Kdm6b	0.47	0.5	0.47	0.5	0.46	0.46
Trp53	0.45	0.44	0.42	0.43	0.44	0.46
Plscr3	0.49	0.49	0.46	0.47	0.5	0.46
Pld2	0.53	0.52	0.51	0.54	0.57	0.46
AA465934	0.42	0.41	0.32	-	0.36	0.46
Gm38935	0.5	-	-	-	0.49	0.46
Ppm1e	0.54	0.6	0.47	-	0.61	0.46
Dhx58	0.48	-	0.38	0.43	0.31	0.46
Aarsd1	0.57	0.6	0.53	0.51	0.47	0.46
Rundc1	0.46	0.47	0.51	0.5	0.47	0.46
Plekhm1	0.53	0.47	0.48	0.51	0.47	0.46
Itgb3	0.45	0.36	0.22	0.36	0.49	0.46
Kcnj16	0.43	-	0.44	-	-	0.46
Exoc7	0.52	0.57	0.52	0.5	0.5	0.46
Sphk1	0.65	-	0.79	-	0.64	0.46
St6galnac2	0.58	0.5	0.41	0.24	0.58	0.46
Tmc6	0.48	0.41	0.65	0.44	0.51	0.46
Rab10	0.49	0.44	0.47	0.48	0.46	0.46
LOC108167952	0.49	0.43	0.45	0.45	0.42	0.46
Gm9222	0.65	0.61	0.54	0.78	0.59	0.46
Stxbp6	0.47	0.4	0.48	0.55	0.45	0.46
L2hgdh	0.62	0.6	0.53	0.59	0.49	0.46
Ppm1a	0.48	0.5	0.44	0.55	0.46	0.46
Akap5	0.6	0.79	0.68	-	0.56	0.46
Numb	0.43	0.49	0.49	0.5	0.5	0.46
Ccdc85c	0.41	0.38	0.42	0.44	0.34	0.46
Gm34220	0.47	-	0.45	-	0.54	0.46
Wdr25	0.45	0.57	0.63	0.5	0.55	0.46
Yae1d1	0.61	0.73	0.49	0.56	0.54	0.46
Stard3nl	0.52	0.43	0.53	0.54	0.53	0.46
Cap2	0.53	0.47	-	-	0.42	0.46
Kif13a	0.45	0.54	0.57	0.53	0.52	0.46
Card19	0.53	0.62	0.55	0.67	0.51	0.46
Mblac2	0.56	0.4	0.42	0.46	0.33	0.46
Ngly1	0.45	0.51	0.48	0.55	0.51	0.46
Cgrrf1	0.61	0.52	0.49	0.56	0.57	0.46
Oxa1l	0.52	0.58	0.51	0.58	0.54	0.46
4931414P19Rik	0.53	0.54	0.52	0.44	0.55	0.46
Cdh24	0.5	-	0.48	-	0.39	0.46
Tssk4	0.43	-	0.29	-	0.39	0.46
Sap18	0.48	0.51	0.48	0.52	0.47	0.46
Mrpl57	0.54	0.54	0.47	0.49	0.54	0.46
Rnaseh2b	0.47	0.48	0.48	0.52	0.48	0.46
Gm33524	0.67	-	-	-	-	0.46
Slc25a30	0.45	0.47	0.45	0.46	0.44	0.46
Tsc22d1	0.49	0.46	0.54	0.29	0.52	0.46
Pcdh9	0.54	0.43	0.49	0.44	-	0.46
Tbc1d4	0.61	0.58	0.52	0.5	0.46	0.46
Farp1	0.51	0.45	0.39	0.43	0.44	0.46
Sepp1	0.42	0.46	0.56	0.5	0.4	0.46
2410089E03Rik	0.56	0.49	0.45	0.64	0.47	0.46
Dennd3	0.6	0.51	0.53	0.48	0.52	0.46
Tsta3	0.52	0.54	0.51	0.47	0.49	0.46
Sharpin	0.55	-	0.46	0.5	0.46	0.46
Ift27	0.52	0.5	0.57	0.53	0.52	0.46
Mief1	0.43	0.38	0.45	0.45	0.45	0.46
Xrcc6	0.57	0.66	0.62	0.66	0.65	0.46
Sept3	0.56	-	-	-	0.56	0.46
Rnd1	0.45	-	-	0.63	0.69	0.46
Rsl1d1	0.49	0.49	0.53	0.55	0.47	0.46
Cpped1	0.47	0.47	0.51	0.45	0.52	0.46
Ccdc14	0.43	0.38	0.55	-	0.52	0.46
Dzip3	0.54	0.46	0.42	-	0.48	0.46
Nrip1	0.53	0.52	0.49	0.52	0.54	0.46
Btg3	0.52	-	-	-	0.62	0.46
D16Ertd472e	0.58	0.53	0.49	0.42	0.5	0.46
Pde10a	0.51	0.32	0.63	-	0.56	0.46
Psmb1	0.45	0.47	0.46	0.49	0.45	0.46
Gm16386	0.57	0.68	0.65	-	0.56	0.46
Neurl1b	0.59	0.69	0.67	-	0.61	0.46
Zfp523	0.53	0.48	0.5	0.44	0.52	0.46
Nelfe	0.65	-	0.57	0.59	0.56	0.46
Gnl1	0.5	0.48	0.55	0.55	0.53	0.46
Rpp21	0.45	0.52	0.49	0.42	0.53	0.46
Trim39	0.58	-	0.55	-	0.55	0.46
Rrp36	0.53	0.57	0.47	0.47	0.5	0.46
Stap2	0.68	0.6	0.6	0.56	0.6	0.46
Ticam1	0.53	0.59	0.5	0.53	0.53	0.46
Rfx2	0.53	-	0.57	-	0.55	0.46
Slc25a23	0.52	0.53	0.53	0.46	0.53	0.46
Epb41l3	0.53	0.36	0.52	-	0.58	0.46
Lpin2	0.55	0.47	0.5	0.52	0.52	0.46
Prkd3	0.52	0.53	0.49	0.42	0.51	0.46
Map4k3	0.53	0.56	0.53	0.54	0.54	0.46
Dync2li1	0.49	-	0.47	-	0.52	0.46
Camkmt	0.58	0.54	0.52	0.47	0.48	0.46
Ccny	0.54	0.5	0.54	0.52	0.47	0.46
Snrpd1	0.51	0.57	0.49	0.41	0.56	0.46
Rnf138	0.48	0.53	0.44	0.49	0.45	0.46
Slc39a6	0.49	-	0.6	-	0.51	0.46
Pik3c3	0.4	0.48	0.49	0.49	0.38	0.46
Srp19	0.57	0.49	0.51	0.54	0.46	0.46
Pcdhgb8	0.5	0.54	0.47	0.47	0.52	0.46
Pcdhgc3	0.51	0.55	0.48	-	0.53	0.46
Spry4	0.52	0.48	0.59	0.56	0.52	0.46
Pggt1b	0.51	0.46	0.51	0.5	0.48	0.46
Atg12	0.46	0.47	0.49	0.47	0.48	0.46
Isoc1	0.46	0.54	0.46	0.54	0.52	0.46
Hmgxb3	0.51	0.6	0.48	0.57	0.54	0.46
Trpt1	0.4	0.49	0.49	-	0.43	0.46
2700081O15Rik	0.51	0.47	0.43	-	0.48	0.46
Ubxn1	0.47	0.57	0.56	0.5	0.48	0.46
Incenp	0.55	0.5	0.58	-	0.48	0.46
Mpeg1	0.23	0.34	0.45	0.19	0.48	0.46
Kank1	0.44	0.45	0.52	0.54	0.44	0.46
Cdc37l1	0.47	0.51	0.49	0.49	0.49	0.46
Fbxw4	0.53	0.45	0.46	0.5	0.47	0.46
Casp7	0.48	0.55	0.54	0.51	0.56	0.46
Nsmf	0.51	0.52	0.52	0.54	0.45	0.46
Tprn	0.47	-	0.49	-	0.44	0.46
Traf2	0.46	0.44	0.56	0.47	0.54	0.46
Med27	0.52	0.6	0.6	0.57	0.55	0.46
Fam73b	0.45	0.47	0.47	0.58	0.47	0.46
Fmnl2	0.5	0.59	0.51	0.58	0.58	0.46
Kbtbd4	0.42	0.59	0.56	0.58	0.51	0.46
B230118H07Rik	0.62	0.53	0.53	0.54	0.53	0.46
Mga	0.51	0.5	0.51	0.5	0.5	0.46
Mapkbp1	0.45	0.5	0.41	0.47	0.44	0.46
Gm28042	0.53	0.56	0.56	0.56	0.53	0.46
Sqrdl	0.48	0.62	0.67	0.52	0.49	0.46
Prn	0.49	0.5	0.58	0.59	0.39	0.46
Btbd3	0.49	0.51	0.45	0.57	0.49	0.46
Cst3	0.4	0.47	0.32	0.28	0.44	0.46
Nol4l	0.52	0.54	0.43	-	0.57	0.46
Soga1	0.51	0.51	0.46	0.54	0.54	0.46
Rbl1	0.43	-	0.61	-	0.45	0.46
Pkig	0.58	0.61	0.65	0.61	0.64	0.46
Prex1	0.52	0.44	0.49	0.61	0.5	0.46
Arfgap1	0.53	0.52	0.53	0.52	0.49	0.46
Pde7a	0.54	0.53	0.61	0.64	0.5	0.46
Pld1	0.65	0.6	0.55	0.56	0.52	0.46
Jade1	0.49	0.51	0.52	0.51	0.57	0.46
Cog6	0.56	0.59	0.46	0.48	0.53	0.46
Rnf13	0.5	0.55	0.56	0.57	0.52	0.46
Kpna4	0.56	0.47	0.51	-	0.48	0.46
Tars2	0.54	0.51	0.54	0.46	0.51	0.46
Bcl9	0.58	0.66	0.44	-	0.57	0.46
Sike1	0.45	0.5	0.51	-	0.5	0.46
Hipk1	0.5	0.47	0.49	0.38	0.49	0.46
Fam102b	0.48	0.48	0.83	0.57	0.48	0.46
Pde5a	0.48	0.51	0.53	-	0.53	0.46
Zgrf1	0.73	-	0.64	-	0.59	0.46
Tifa	0.47	0.7	0.55	0.39	0.45	0.46
Elovl6	0.56	-	0.56	0.59	0.67	0.46
Rabggtb	0.49	0.53	0.48	0.54	0.49	0.46
Alad	0.56	0.44	0.6	0.44	0.49	0.46
Frem1	0.63	-	0.58	-	0.64	0.46
Tal1	0.5	0.57	0.52	-	0.53	0.46
Ythdf2	0.57	-	0.59	-	0.57	0.46
Gale	0.54	-	-	0.49	0.52	0.46
Lypla2	0.47	0.46	0.37	0.45	0.45	0.46
Ephb2	0.53	-	0.44	-	0.44	0.46
Zbtb40	0.43	0.46	0.49	0.48	0.49	0.46
Spen	0.52	0.51	0.5	0.48	0.5	0.46
Fv1	0.52	0.52	0.55	-	0.52	0.46
Dffa	0.47	0.54	0.46	0.5	0.4	0.46
Park7	0.5	0.52	0.53	0.44	0.49	0.46
Cldn12	0.46	0.54	0.51	0.52	0.51	0.46
Gnai1	0.55	0.44	0.48	-	0.48	0.46
Galnt11	0.59	0.56	0.58	0.45	0.5	0.46
Cad	0.51	0.55	0.58	0.56	0.43	0.46
Yes1	0.5	0.53	0.57	0.6	0.49	0.46
Stim2	0.52	0.55	0.48	0.54	0.5	0.46
Sept11	0.45	0.4	0.42	0.37	0.43	0.46
D930016D06Rik	0.5	0.6	0.53	0.44	0.47	0.46
Fam109a	0.57	0.51	0.57	0.49	0.58	0.46
Wbscr16	0.6	0.45	0.42	0.48	0.47	0.46
Tbl2	0.47	0.47	0.46	0.43	0.47	0.46
Trrap	0.49	0.46	0.44	0.48	0.47	0.46
Pomp	0.52	0.45	0.56	0.55	0.5	0.46
N4bp2l1	0.52	0.66	0.73	0.7	0.53	0.46
Cav1	0.42	0.53	0.52	0.52	0.48	0.46
Ccdc126	0.47	0.47	0.44	0.25	0.39	0.46
Krcc1	0.54	0.47	0.43	0.52	0.45	0.46
Tgoln1	0.52	0.52	0.52	0.55	0.5	0.46
Abtb1	0.52	0.44	0.53	0.5	0.5	0.46
Srgap3	0.53	-	0.59	0.95	0.47	0.46
Hrh1	0.49	-	-	-	-	0.46
Tamm41	0.48	0.59	0.61	0.55	0.53	0.46
Csgalnact2	0.62	0.53	0.54	0.53	0.52	0.46
Zfp9	0.54	0.47	0.33	-	0.61	0.46
Fam234b	0.59	0.36	0.5	0.47	0.43	0.46
Suv420h2	0.51	0.47	0.48	0.54	0.47	0.46
Nat14	0.54	0.42	0.52	0.57	0.5	0.46
Zfp579	0.5	0.49	0.48	0.52	0.34	0.46
Erf	0.57	0.5	0.52	0.47	0.5	0.46
Fxyd1	0.53	0.51	0.45	0.56	0.47	0.46
Stard5	0.61	0.43	0.47	0.48	0.53	0.46
Numa1	0.46	0.47	0.49	0.45	0.45	0.46
Eif3f	0.5	0.51	0.48	0.43	0.47	0.46
Pde3b	0.53	-	0.53	0.59	0.44	0.46
Kdm8	0.52	0.5	0.51	0.49	0.47	0.46
9130023H24Rik	0.53	0.62	0.44	0.5	0.53	0.46
Pstk	0.5	0.5	0.55	0.51	0.53	0.46
Ikzf5	0.49	0.54	0.56	-	0.58	0.46
Ctbp2	0.49	0.55	0.55	-	0.52	0.46
Tcerg1l	0.57	-	-	-	-	0.46
Pkp3	0.57	-	0.51	-	0.58	0.46
Mrpl23	0.57	-	-	-	0.51	0.46
Tnfsf13b	0.32	0.15	0.48	-	0.39	0.46
Cul4a	0.51	0.47	0.52	0.52	0.51	0.46
Erich1	0.55	0.45	0.58	-	0.54	0.46
Letm2	0.49	0.48	0.49	0.58	0.51	0.46
Ash2l	0.53	0.5	0.5	0.45	0.49	0.46
Clcn3	0.54	0.52	0.52	0.55	0.5	0.46
Msmo1	0.56	0.5	0.58	0.59	0.54	0.46
Isyna1	0.44	0.45	0.5	-	0.54	0.46
Map1s	0.53	0.54	0.53	-	0.5	0.46
Dand5	0.45	0.64	0.56	-	0.54	0.46
Pdp2	0.45	0.43	0.49	0.44	0.46	0.46
Slc9a5	0.53	-	-	-	0.72	0.46
Acd	0.51	0.53	0.49	0.48	0.5	0.46
Hsdl1	0.45	0.42	0.46	0.41	0.48	0.46
Crispld2	0.51	0.57	0.45	-	0.53	0.46
Zfpm1	0.57	0.48	0.58	0.57	0.46	0.46
Eepd1	0.46	0.5	0.61	0.37	0.46	0.46
Gramd1b	0.54	0.8	0.52	-	0.46	0.46
Cryab	0.54	0.57	0.51	-	0.52	0.46
Gnb5	0.54	0.6	0.55	-	0.64	0.46
Leo1	0.5	0.45	0.46	0.45	0.49	0.46
Myo6	0.51	0.42	0.5	0.51	0.47	0.46
Trpc1	0.58	0.5	0.81	-	0.52	0.46
Dag1	0.52	0.52	0.51	0.49	0.47	0.46
Atrip	0.54	0.57	0.47	0.57	0.5	0.46
Cnot10	0.58	0.56	0.53	0.55	0.5	0.46
Tmem42	0.36	0.56	0.51	0.69	0.62	0.46
Arhgap9	-	0.61	-	-	0.49	0.46
Hic1	-	0.54	0.51	-	0.56	0.46
Gsdmd	-	0.47	0.47	0.7	0.43	0.46
Acy3	-	0.6	0.55	0.57	0.64	0.46
Tnfsf10	-	0.57	0.56	0.22	0.45	0.46
Vangl1	-	0.55	0.54	-	0.64	0.46
Akr1b8	-	0.55	0.45	0.38	0.47	0.46
Rarres2	-	0.51	0.5	0.41	0.48	0.46
Ssu2	-	0.84	0.2	-	-	0.46
8430408G22Rik	-	0.42	0.53	0.4	0.42	0.46
Il27ra	-	0.33	-	-	0.39	0.46
Pawr	-	-	0.64	0.53	0.57	0.46
Cks2	-	-	0.54	0.57	-	0.46
Rab3il1	-	-	0.53	-	-	0.46
Kynu	-	-	0.56	0.51	-	0.46
Tlr12	-	-	0.89	0.72	-	0.46
Id3	-	-	0.62	-	0.49	0.46
Zfp524	-	-	0.49	0.57	0.54	0.46
Ceacam2	-	-	0.5	0.14	0.19	0.46
Rpl18	-	-	-	0.48	0.46	0.46
Slamf6	-	-	-	-	0.51	0.46
Rps27a	-	-	-	-	0.58	0.46
Cd180	-	-	-	-	0.56	0.46
Cysltr2	-	-	-	-	0.77	0.46
5430437J10Rik	-	-	-	-	0.25	0.46
Lgals1	-	-	-	-	0.62	0.46
Npff	-	-	-	-	0.37	0.46
Gm8465	-	-	-	-	0.04	0.46
Ltb	-	-	-	-	0.46	0.46
Dnd1	-	-	-	-	0.56	0.46
Ak8	-	-	-	-	0.48	0.46
Cenpw	-	-	-	-	-	0.46
Mir1982	-	-	-	-	-	0.46
Nrp	-	-	-	-	-	0.46
Gapt	-	-	-	-	-	0.46
Gm14321	-	-	-	-	-	0.46
Il12a	-	-	-	-	-	0.46
Kif2c	-	-	-	-	-	0.46
Pvrig	-	-	-	-	-	0.46
Gm15448	-	-	-	-	-	0.46
Hsh2d	-	-	-	-	-	0.46
Podnl1	-	-	-	-	-	0.46
Prex2	0.53	0.46	0.57	0.48	0.51	0.47
Slco5a1	0.64	0.58	-	-	-	0.47
Ogfrl1	0.48	0.6	0.68	0.45	0.47	0.47
Lmbrd1	0.55	0.52	0.48	0.5	0.54	0.47
Cnot11	0.55	0.47	0.55	0.24	0.55	0.47
Osgepl1	0.36	0.45	0.49	0.57	0.45	0.47
Tmem237	0.53	0.56	0.46	0.35	0.65	0.47
Wdr12	0.47	0.48	0.51	0.56	0.49	0.47
Pard3b	0.48	0.47	0.47	0.48	0.43	0.47
Eef1b2	0.5	0.49	0.46	0.48	0.5	0.47
Obsl1	0.56	0.48	0.4	-	0.47	0.47
[truncated: 14,832 more rows]

## Sheet: Table S3
	ncRNA_ASE	absent
Br_PCG_ASE	54	494
Br_PCG_BAE	679	10784
He_PCG_ASE	46	633
He_PCG_BAE	343	8903
Ki_PCG_ASE	70	773
Ki_PCG_BAE	626	9747
Li_PCG_ASE	53	758
Li_PCG_BAE	385	7919
Lu_PCG_ASE	59	835
Lu_PCG_BAE	585	10620
Sp_PCG_ASE	91	868
Sp_PCG_BAE	654	9796
	fisher_pvalue	fisher_odds
Brain	0.000469523	1.73601
Heart	0.000287585	1.88614
Kidney	0.0114065	1.40993
Liver	0.0198958	1.43812
Lung	0.0879306	1.2827
Spleen	0.000216338	1.57026
group1	group2	p	p.adj	p.format	p.signif	method
ASE	BAE	0.0021645	0.0022	0.0022	**	Wilcoxon

## Sheet: Table S4
ncRNA	Chr	Start	End	Target	Tissue	Mechanism	Link
Xist	chrX	103460372	103483233	Shroom4	placenta	repressing	Xist_Shroom4
Xist	chrX	103460372	103483233	Clcn5	placenta	repressing	Xist_Clcn5
Xist	chrX	103460372	103483233	Usp27x	placenta	repressing	Xist_Usp27x
Xist	chrX	103460372	103483233	Ppp1r3f	placenta	repressing	Xist_Ppp1r3f
Xist	chrX	103460372	103483233	Ccdc22	placenta	repressing	Xist_Ccdc22
Xist	chrX	103460372	103483233	Syp	placenta	repressing	Xist_Syp
Xist	chrX	103460372	103483233	Prickle3	placenta	repressing	Xist_Prickle3
Xist	chrX	103460372	103483233	Plp2	placenta	repressing	Xist_Plp2
Xist	chrX	103460372	103483233	Gpkow	placenta	repressing	Xist_Gpkow
Xist	chrX	103460372	103483233	Wdr45	placenta	repressing	Xist_Wdr45
Xist	chrX	103460372	103483233	Praf2	placenta	repressing	Xist_Praf2
Xist	chrX	103460372	103483233	Ccdc120	placenta	repressing	Xist_Ccdc120
Xist	chrX	103460372	103483233	Tfe3	placenta	repressing	Xist_Tfe3
Xist	chrX	103460372	103483233	Gripap1	placenta	repressing	Xist_Gripap1
Xist	chrX	103460372	103483233	Otud5	placenta	repressing	Xist_Otud5
Xist	chrX	103460372	103483233	Pim2	placenta	repressing	Xist_Pim2
Xist	chrX	103460372	103483233	Slc35a2	placenta	repressing	Xist_Slc35a2
Xist	chrX	103460372	103483233	Pqbp1	placenta	repressing	Xist_Pqbp1
Xist	chrX	103460372	103483233	Timm17b	placenta	repressing	Xist_Timm17b
Xist	chrX	103460372	103483233	Hdac6	placenta	repressing	Xist_Hdac6
Gm39488	chrX	7948100	8033483	Xist	placenta	repressing	Gm39488_Xist
Xist	chrX	103460372	103483233	Gata1	placenta	repressing	Xist_Gata1
Xist	chrX	103460372	103483233	Suv39h1	placenta	repressing	Xist_Suv39h1
Xist	chrX	103460372	103483233	Was	placenta	repressing	Xist_Was
Xist	chrX	103460372	103483233	Wdr13	placenta	repressing	Xist_Wdr13
Xist	chrX	103460372	103483233	Rbm3	placenta	repressing	Xist_Rbm3
Xist	chrX	103460372	103483233	Tbc1d25	placenta	repressing	Xist_Tbc1d25
Xist	chrX	103460372	103483233	Ebp	placenta	repressing	Xist_Ebp
Xist	chrX	103460372	103483233	Ftsj1	placenta	repressing	Xist_Ftsj1
Xist	chrX	103460372	103483233	Xk	placenta	repressing	Xist_Xk
Xist	chrX	103460372	103483233	Dynlt3	placenta	repressing	Xist_Dynlt3
Xist	chrX	103460372	103483233	Rpgr	placenta	repressing	Xist_Rpgr
Xist	chrX	103460372	103483233	Tspan7	placenta	repressing	Xist_Tspan7
Xist	chrX	103460372	103483233	Bcor	placenta	repressing	Xist_Bcor
Xist	chrX	103460372	103483233	Atp6ap2	placenta	repressing	Xist_Atp6ap2
Xist	chrX	103460372	103483233	1810030O07Rik	placenta	repressing	Xist_1810030O07Rik
Xist	chrX	103460372	103483233	Med14	placenta	repressing	Xist_Med14
Gm14634	chrX	12762277	12821492	Xist	placenta	repressing	Gm14634_Xist
Xist	chrX	103460372	103483233	AA414768	placenta	repressing	Xist_AA414768
Xist	chrX	103460372	103483233	Usp9x	placenta	repressing	Xist_Usp9x
Xist	chrX	103460372	103483233	Ddx3x	placenta	repressing	Xist_Ddx3x
Xist	chrX	103460372	103483233	Maoa	placenta	repressing	Xist_Maoa
Xist	chrX	103460372	103483233	Fundc1	placenta	repressing	Xist_Fundc1
Xist	chrX	103460372	103483233	Kdm6a	placenta	repressing	Xist_Kdm6a
Xist	chrX	103460372	103483233	Slc9a7	placenta	repressing	Xist_Slc9a7
Xist	chrX	103460372	103483233	Rp2	placenta	repressing	Xist_Rp2
Xist	chrX	103460372	103483233	Jade3	placenta	repressing	Xist_Jade3
Xist	chrX	103460372	103483233	Ndufb11	placenta	repressing	Xist_Ndufb11
Xist	chrX	103460372	103483233	Rbm10	placenta	repressing	Xist_Rbm10
Xist	chrX	103460372	103483233	Uba1	placenta	repressing	Xist_Uba1
Xist	chrX	103460372	103483233	Cdk16	placenta	repressing	Xist_Cdk16
Xist	chrX	103460372	103483233	Usp11	placenta	repressing	Xist_Usp11
Xist	chrX	103460372	103483233	Araf	placenta	repressing	Xist_Araf
Xist	chrX	103460372	103483233	Elk1	placenta	repressing	Xist_Elk1
Xist	chrX	103460372	103483233	Uxt	placenta	repressing	Xist_Uxt
A230072C01Rik	chrX	20961675	20987349	Xist	placenta	repressing	A230072C01Rik_Xist
Xist	chrX	103460372	103483233	Zfp182	placenta	repressing	Xist_Zfp182
Xist	chrX	103460372	103483233	Klhl13	placenta	repressing	Xist_Klhl13
Xist	chrX	103460372	103483233	Dock11	placenta	repressing	Xist_Dock11
Xist	chrX	103460372	103483233	Lonrf3	placenta	repressing	Xist_Lonrf3
Xist	chrX	103460372	103483233	Pgrmc1	placenta	repressing	Xist_Pgrmc1
Xist	chrX	103460372	103483233	Akap17b	placenta	repressing	Xist_Akap17b
Xist	chrX	103460372	103483233	Upf3b	placenta	repressing	Xist_Upf3b
Xist	chrX	103460372	103483233	Nkap	placenta	repressing	Xist_Nkap
Xist	chrX	103460372	103483233	Gm9	placenta	repressing	Xist_Gm9
Xist	chrX	103460372	103483233	Rhox5	placenta	repressing	Xist_Rhox5
Xist	chrX	103460372	103483233	Rhox6	placenta	repressing	Xist_Rhox6
Xist	chrX	103460372	103483233	Rhox9	placenta	repressing	Xist_Rhox9
Xist	chrX	103460372	103483233	Zbtb33	placenta	repressing	Xist_Zbtb33
Xist	chrX	103460372	103483233	Lamp2	placenta	repressing	Xist_Lamp2
Xist	chrX	103460372	103483233	Cul4b	placenta	repressing	Xist_Cul4b
Xist	chrX	103460372	103483233	Thoc2	placenta	repressing	Xist_Thoc2
Xist	chrX	103460372	103483233	Xiap	placenta	repressing	Xist_Xiap
Xist	chrX	103460372	103483233	Stag2	placenta	repressing	Xist_Stag2
Xist	chrX	103460372	103483233	Dcaf12l1	placenta	repressing	Xist_Dcaf12l1
Xist	chrX	103460372	103483233	Ocrl	placenta	repressing	Xist_Ocrl
Xist	chrX	103460372	103483233	Zdhhc9	placenta	repressing	Xist_Zdhhc9
Xist	chrX	103460372	103483233	Utp14a	placenta	repressing	Xist_Utp14a
Xist	chrX	103460372	103483233	Bcorl1	placenta	repressing	Xist_Bcorl1
Xist	chrX	103460372	103483233	Elf4	placenta	repressing	Xist_Elf4
Xist	chrX	103460372	103483233	Aifm1	placenta	repressing	Xist_Aifm1
Xist	chrX	103460372	103483233	Zfp280c	placenta	repressing	Xist_Zfp280c
Xist	chrX	103460372	103483233	Slc25a14	placenta	repressing	Xist_Slc25a14
Xist	chrX	103460372	103483233	Rbmx2	placenta	repressing	Xist_Rbmx2
Xist	chrX	103460372	103483233	Enox2	placenta	repressing	Xist_Enox2
Xist	chrX	103460372	103483233	Igsf1	placenta	repressing	Xist_Igsf1
Firre	chrX	50563119	50635321	Xist	placenta	repressing	Firre_Xist
Xist	chrX	103460372	103483233	Mbnl3	placenta	repressing	Xist_Mbnl3
Xist	chrX	103460372	103483233	Hprt	placenta	repressing	Xist_Hprt
C430049B03Rik	chrX	53053111	53057190	Xist	placenta	repressing	C430049B03Rik_Xist
Mir351	chrX	53053254	53053353	Xist	placenta	repressing	Mir351_Xist
Gm35988	chrX	53063859	53167728	Xist	placenta	repressing	Gm35988_Xist
Xist	chrX	103460372	103483233	Plac1	placenta	repressing	Xist_Plac1
Xist	chrX	103460372	103483233	Fam122b	placenta	repressing	Xist_Fam122b
Xist	chrX	103460372	103483233	Mospd1	placenta	repressing	Xist_Mospd1
AW822252	chrX	53696921	53716578	Xist	placenta	repressing	AW822252_Xist
Xist	chrX	103460372	103483233	Zfp36l3	placenta	repressing	Xist_Zfp36l3
Xist	chrX	103460372	103483233	Gm35953	placenta	repressing	Xist_Gm35953
1600025M17Rik	chrX	56317607	56320664	Xist	placenta	repressing	1600025M17Rik_Xist
Xist	chrX	103460372	103483233	Zfp449	placenta	repressing	Xist_Zfp449
Smim10l2a	chrX	56374585	56378470	Xist	placenta	repressing	Smim10l2a_Xist
Xist	chrX	103460372	103483233	Ddx26b	placenta	repressing	Xist_Ddx26b
Xist	chrX	103460372	103483233	Gm648	placenta	repressing	Xist_Gm648
Xist	chrX	103460372	103483233	Mmgt1	placenta	repressing	Xist_Mmgt1
Xist	chrX	103460372	103483233	Slc9a6	placenta	repressing	Xist_Slc9a6
Xist	chrX	103460372	103483233	Htatsf1	placenta	repressing	Xist_Htatsf1
Xist	chrX	103460372	103483233	Vgll1	placenta	repressing	Xist_Vgll1
Xist	chrX	103460372	103483233	Arhgef6	placenta	repressing	Xist_Arhgef6
Xist	chrX	103460372	103483233	Rbmx	placenta	repressing	Xist_Rbmx
Xist	chrX	103460372	103483233	Gm364	placenta	repressing	Xist_Gm364
Xist	chrX	103460372	103483233	Atp11c	placenta	repressing	Xist_Atp11c
Xist	chrX	103460372	103483233	Ldoc1	placenta	repressing	Xist_Ldoc1
Xist	chrX	103460372	103483233	4933402E13Rik	placenta	repressing	Xist_4933402E13Rik
Xist	chrX	103460372	103483233	3830417A13Rik	placenta	repressing	Xist_3830417A13Rik
Xist	chrX	103460372	103483233	Fmr1	placenta	repressing	Xist_Fmr1
Xist	chrX	103460372	103483233	Fmr1nb	placenta	repressing	Xist_Fmr1nb
Xist	chrX	103460372	103483233	Ids	placenta	repressing	Xist_Ids
Xist	chrX	103460372	103483233	1110012L19Rik	placenta	repressing	Xist_1110012L19Rik
Xist	chrX	103460372	103483233	BC023829	placenta	repressing	Xist_BC023829
Xist	chrX	103460372	103483233	Mamld1	placenta	repressing	Xist_Mamld1
Xist	chrX	103460372	103483233	Mtm1	placenta	repressing	Xist_Mtm1
Xist	chrX	103460372	103483233	Mtmr1	placenta	repressing	Xist_Mtmr1
Xist	chrX	103460372	103483233	Cd99l2	placenta	repressing	Xist_Cd99l2
Xist	chrX	103460372	103483233	Gpr50	placenta	repressing	Xist_Gpr50
Xist	chrX	103460372	103483233	Vma21	placenta	repressing	Xist_Vma21
Xist	chrX	103460372	103483233	Prrg3	placenta	repressing	Xist_Prrg3
Xist	chrX	103460372	103483233	Gabre	placenta	repressing	Xist_Gabre
Xist	chrX	103460372	103483233	Cetn2	placenta	repressing	Xist_Cetn2
Xist	chrX	103460372	103483233	Nsdhl	placenta	repressing	Xist_Nsdhl
Xist	chrX	103460372	103483233	Zfp185	placenta	repressing	Xist_Zfp185
Xist	chrX	103460372	103483233	Pnma5	placenta	repressing	Xist_Pnma5
Xist	chrX	103460372	103483233	Xlr4a	placenta	repressing	Xist_Xlr4a
Xist	chrX	103460372	103483233	Xlr3a	placenta	repressing	Xist_Xlr3a
Xist	chrX	103460372	103483233	Xlr3b	placenta	repressing	Xist_Xlr3b
Xist	chrX	103460372	103483233	Xlr4b	placenta	repressing	Xist_Xlr4b
Xist	chrX	103460372	103483233	F8a	placenta	repressing	Xist_F8a
Xist	chrX	103460372	103483233	Xlr3c	placenta	repressing	Xist_Xlr3c
Xist	chrX	103460372	103483233	Zfp275	placenta	repressing	Xist_Zfp275
Xist	chrX	103460372	103483233	Haus7	placenta	repressing	Xist_Haus7
Xist	chrX	103460372	103483233	Dusp9	placenta	repressing	Xist_Dusp9
Xist	chrX	103460372	103483233	Slc6a8	placenta	repressing	Xist_Slc6a8
Xist	chrX	103460372	103483233	Bcap31	placenta	repressing	Xist_Bcap31
Xist	chrX	103460372	103483233	Abcd1	placenta	repressing	Xist_Abcd1
Xist	chrX	103460372	103483233	Idh3g	placenta	repressing	Xist_Idh3g
Xist	chrX	103460372	103483233	Ssr4	placenta	repressing	Xist_Ssr4
Xist	chrX	103460372	103483233	Arhgap4	placenta	repressing	Xist_Arhgap4
Xist	chrX	103460372	103483233	Naa10	placenta	repressing	Xist_Naa10
Xist	chrX	103460372	103483233	Renbp	placenta	repressing	Xist_Renbp
Xist	chrX	103460372	103483233	Hcfc1	placenta	repressing	Xist_Hcfc1
Xist	chrX	103460372	103483233	Irak1	placenta	repressing	Xist_Irak1
Xist	chrX	103460372	103483233	Mecp2	placenta	repressing	Xist_Mecp2
Xist	chrX	103460372	103483233	Flna	placenta	repressing	Xist_Flna
Xist	chrX	103460372	103483233	Emd	placenta	repressing	Xist_Emd
Xist	chrX	103460372	103483233	Rpl10	placenta	repressing	Xist_Rpl10
Xist	chrX	103460372	103483233	Dnase1l1	placenta	repressing	Xist_Dnase1l1
Xist	chrX	103460372	103483233	Taz	placenta	repressing	Xist_Taz
Xist	chrX	103460372	103483233	Atp6ap1	placenta	repressing	Xist_Atp6ap1
Xist	chrX	103460372	103483233	Gdi1	placenta	repressing	Xist_Gdi1
Xist	chrX	103460372	103483233	Fam50a	placenta	repressing	Xist_Fam50a
Xist	chrX	103460372	103483233	Lage3	placenta	repressing	Xist_Lage3
Xist	chrX	103460372	103483233	Ubl4a	placenta	repressing	Xist_Ubl4a
Xist	chrX	103460372	103483233	Gm44504	placenta	repressing	Xist_Gm44504
Xist	chrX	103460372	103483233	Slc10a3	placenta	repressing	Xist_Slc10a3
Xist	chrX	103460372	103483233	Fam3a	placenta	repressing	Xist_Fam3a
Xist	chrX	103460372	103483233	Ikbkg	placenta	repressing	Xist_Ikbkg
Xist	chrX	103460372	103483233	G6pdx	placenta	repressing	Xist_G6pdx
Xist	chrX	103460372	103483233	Dkc1	placenta	repressing	Xist_Dkc1
Xist	chrX	103460372	103483233	Mpp1	placenta	repressing	Xist_Mpp1
Xist	chrX	103460372	103483233	Cmc4	placenta	repressing	Xist_Cmc4
Xist	chrX	103460372	103483233	Mtcp1	placenta	repressing	Xist_Mtcp1
Xist	chrX	103460372	103483233	Brcc3	placenta	repressing	Xist_Brcc3
Xist	chrX	103460372	103483233	Vbp1	placenta	repressing	Xist_Vbp1
Xist	chrX	103460372	103483233	Pls3	placenta	repressing	Xist_Pls3
Xist	chrX	103460372	103483233	Tbl1x	placenta	repressing	Xist_Tbl1x
Xist	chrX	103460372	103483233	Prkx	placenta	repressing	Xist_Prkx
Xist	chrX	103460372	103483233	Mageb16	placenta	repressing	Xist_Mageb16
Xist	chrX	103460372	103483233	Dmd	placenta	repressing	Xist_Dmd
Xist	chrX	103460372	103483233	Fthl17a	placenta	repressing	Xist_Fthl17a
Xist	chrX	103460372	103483233	Tab3	placenta	repressing	Xist_Tab3
Xist	chrX	103460372	103483233	Gk	placenta	repressing	Xist_Gk
Xist	chrX	103460372	103483233	Pola1	placenta	repressing	Xist_Pola1
Xist	chrX	103460372	103483233	Pdk3	placenta	repressing	Xist_Pdk3
AU015836	chrX	93968655	93975470	Xist	placenta	repressing	AU015836_Xist
Xist	chrX	103460372	103483233	Zfx	placenta	repressing	Xist_Zfx
LOC108168488	chrX	94125248	94140487	Xist	placenta	repressing	LOC108168488_Xist
Xist	chrX	103460372	103483233	Klhl15	placenta	repressing	Xist_Klhl15
Xist	chrX	103460372	103483233	Fam90a1b	placenta	repressing	Xist_Fam90a1b
Xist	chrX	103460372	103483233	Apoo	placenta	repressing	Xist_Apoo
Gm36131	chrX	94417772	94441811	Xist	placenta	repressing	Gm36131_Xist
Xist	chrX	103460372	103483233	Maged1	placenta	repressing	Xist_Maged1
Xist	chrX	103460372	103483233	Zxdb	placenta	repressing	Xist_Zxdb
Gm39526	chrX	94732415	94746915	Xist	placenta	repressing	Gm39526_Xist
Zxda	chrX	94791284	94798289	Xist	placenta	repressing	Zxda_Xist
Gm36695	chrX	94827767	94858939	Xist	placenta	repressing	Gm36695_Xist
Xist	chrX	103460372	103483233	Spin4	placenta	repressing	Xist_Spin4
Xist	chrX	103460372	103483233	Las1l	placenta	repressing	Xist_Las1l
Xist	chrX	103460372	103483233	Msn	placenta	repressing	Xist_Msn
Xist	chrX	103460372	103483233	Yipf6	placenta	repressing	Xist_Yipf6
Xist	chrX	103460372	103483233	Stard8	placenta	repressing	Xist_Stard8
Xist	chrX	103460372	103483233	Efnb1	placenta	repressing	Xist_Efnb1
Xist	chrX	103460372	103483233	Pja1	placenta	repressing	Xist_Pja1
Xist	chrX	103460372	103483233	Eda	placenta	repressing	Xist_Eda
Xist	chrX	103460372	103483233	Awat2	placenta	repressing	Xist_Awat2
Xist	chrX	103460372	103483233	Igbp1	placenta	repressing	Xist_Igbp1
Xist	chrX	103460372	103483233	Pdzd11	placenta	repressing	Xist_Pdzd11
Xist	chrX	103460372	103483233	Kif4	placenta	repressing	Xist_Kif4
Xist	chrX	103460372	103483233	Dlg3	placenta	repressing	Xist_Dlg3
Xist	chrX	103460372	103483233	Snx12	placenta	repressing	Xist_Snx12
Xist	chrX	103460372	103483233	Foxo4	placenta	repressing	Xist_Foxo4
Xist	chrX	103460372	103483233	Il2rg	placenta	repressing	Xist_Il2rg
Xist	chrX	103460372	103483233	Med12	placenta	repressing	Xist_Med12
Xist	chrX	103460372	103483233	Zmym3	placenta	repressing	Xist_Zmym3
Xist	chrX	103460372	103483233	Nono	placenta	repressing	Xist_Nono
Xist	chrX	103460372	103483233	Itgb1bp2	placenta	repressing	Xist_Itgb1bp2
Xist	chrX	103460372	103483233	Pin4	placenta	repressing	Xist_Pin4
Xist	chrX	103460372	103483233	Ercc6l	placenta	repressing	Xist_Ercc6l
Xist	chrX	103460372	103483233	Rps4x	placenta	repressing	Xist_Rps4x
Xist	chrX	103460372	103483233	Cited1	placenta	repressing	Xist_Cited1
Xist	chrX	103460372	103483233	Hdac8	placenta	repressing	Xist_Hdac8
Gm32262	chrX	102302335	102504960	Xist	placenta	repressing	Gm32262_Xist
Xist	chrX	103460372	103483233	Phka1	placenta	repressing	Xist_Phka1
Xist	chrX	103460372	103483233	Gm9112	placenta	repressing	Xist_Gm9112
Xist	chrX	103460372	103483233	Dmrtc1b	placenta	repressing	Xist_Dmrtc1b
Xist	chrX	103460372	103483233	Dmrtc1a	placenta	repressing	Xist_Dmrtc1a
1700011M02Rik	chrX	102908904	102909651	Xist	placenta	repressing	1700011M02Rik_Xist
Xist	chrX	103460372	103483233	Chic1	placenta	repressing	Xist_Chic1
Tsix	chrX	103431516	103484957	Xist	placenta	repressing	Tsix_Xist
Xist	chrX	103460372	103483233	Ftx	placenta	repressing	Xist_Ftx
Xist	chrX	103460372	103483233	Gm27321	placenta	repressing	Xist_Gm27321
Xist	chrX	103460372	103483233	Rlim	placenta	repressing	Xist_Rlim
Xist	chrX	103460372	103483233	Abcb7	placenta	repressing	Xist_Abcb7
Xist	chrX	103460372	103483233	Pbdc1	placenta	repressing	Xist_Pbdc1
Xist	chrX	103460372	103483233	Magee1	placenta	repressing	Xist_Magee1
Xist	chrX	103460372	103483233	Atrx	placenta	repressing	Xist_Atrx
Xist	chrX	103460372	103483233	Magt1	placenta	repressing	Xist_Magt1
Xist	chrX	103460372	103483233	Cox7b	placenta	repressing	Xist_Cox7b
Xist	chrX	103460372	103483233	Atp7a	placenta	repressing	Xist_Atp7a
Xist	chrX	103460372	103483233	Pgk1	placenta	repressing	Xist_Pgk1
Xist	chrX	103460372	103483233	Taf9b	placenta	repressing	Xist_Taf9b
Xist	chrX	103460372	103483233	Fnd3c2	placenta	repressing	Xist_Fnd3c2
Xist	chrX	103460372	103483233	Itm2a	placenta	repressing	Xist_Itm2a
Xist	chrX	103460372	103483233	2610002M06Rik	placenta	repressing	Xist_2610002M06Rik
Xist	chrX	103460372	103483233	Brwd3	placenta	repressing	Xist_Brwd3
Xist	chrX	103460372	103483233	2810403D21Rik	placenta	repressing	Xist_2810403D21Rik
Xist	chrX	103460372	103483233	Hmgn5	placenta	repressing	Xist_Hmgn5
Xist	chrX	103460372	103483233	Rps6ka6	placenta	repressing	Xist_Rps6ka6
Xist	chrX	103460372	103483233	Chm	placenta	repressing	Xist_Chm
Xist	chrX	103460372	103483233	Diaph2	placenta	repressing	Xist_Diaph2
Xist	chrX	103460372	103483233	Cstf2	placenta	repressing	Xist_Cstf2
Xist	chrX	103460372	103483233	Trmt2b	placenta	repressing	Xist_Trmt2b
Xist	chrX	103460372	103483233	Cenpi	placenta	repressing	Xist_Cenpi
Xist	chrX	103460372	103483233	Taf7l	placenta	repressing	Xist_Taf7l
Xist	chrX	103460372	103483233	Gla	placenta	repressing	Xist_Gla
Xist	chrX	103460372	103483233	Zmat1	placenta	repressing	Xist_Zmat1
Xist	chrX	103460372	103483233	3632454L22Rik	placenta	repressing	Xist_3632454L22Rik
Xist	chrX	103460372	103483233	Nxf7	placenta	repressing	Xist_Nxf7
Xist	chrX	103460372	103483233	Armcx5	placenta	repressing	Xist_Armcx5
Xist	chrX	103460372	103483233	Gprasp1	placenta	repressing	Xist_Gprasp1
Xist	chrX	103460372	103483233	Bhlhb9	placenta	repressing	Xist_Bhlhb9
Xist	chrX	103460372	103483233	Gm31214	placenta	repressing	Xist_Gm31214
Xist	chrX	103460372	103483233	Arxes2	placenta	repressing	Xist_Arxes2
Xist	chrX	103460372	103483233	Bex1	placenta	repressing	Xist_Bex1
Xist	chrX	103460372	103483233	Wbp5	placenta	repressing	Xist_Wbp5
Xist	chrX	103460372	103483233	Morf4l2	placenta	repressing	Xist_Morf4l2
Xist	chrX	103460372	103483233	BC065397	placenta	repressing	Xist_BC065397
Xist	chrX	103460372	103483233	Tmsb15b2	placenta	repressing	Xist_Tmsb15b2
Xist	chrX	103460372	103483233	Tmsb15l	placenta	repressing	Xist_Tmsb15l
Xist	chrX	103460372	103483233	Tmsb15b1	placenta	repressing	Xist_Tmsb15b1
Xist	chrX	103460372	103483233	Slc25a53	placenta	repressing	Xist_Slc25a53
Xist	chrX	103460372	103483233	Fam199x	placenta	repressing	Xist_Fam199x
Xist	chrX	103460372	103483233	Esx1	placenta	repressing	Xist_Esx1
Xist	chrX	103460372	103483233	Nrk	placenta	repressing	Xist_Nrk
Xist	chrX	103460372	103483233	Mum1l1	placenta	repressing	Xist_Mum1l1
Xist	chrX	103460372	103483233	Platr21	placenta	repressing	Xist_Platr21
Xist	chrX	103460372	103483233	Trap1a	placenta	repressing	Xist_Trap1a
Xist	chrX	103460372	103483233	Rnf128	placenta	repressing	Xist_Rnf128
Xist	chrX	103460372	103483233	Tbc1d8b	placenta	repressing	Xist_Tbc1d8b
Xist	chrX	103460372	103483233	Ripply1	placenta	repressing	Xist_Ripply1
Xist	chrX	103460372	103483233	Morc4	placenta	repressing	Xist_Morc4
Xist	chrX	103460372	103483233	Rbm41	placenta	repressing	Xist_Rbm41
Xist	chrX	103460372	103483233	Nup62cl	placenta	repressing	Xist_Nup62cl
Xist	chrX	103460372	103483233	Tsc22d3	placenta	repressing	Xist_Tsc22d3
Xist	chrX	103460372	103483233	Mid2	placenta	repressing	Xist_Mid2
Xist	chrX	103460372	103483233	Psmd10	placenta	repressing	Xist_Psmd10
Xist	chrX	103460372	103483233	Atg4a	placenta	repressing	Xist_Atg4a
Xist	chrX	103460372	103483233	Acsl4	placenta	repressing	Xist_Acsl4
Xist	chrX	103460372	103483233	Tmem164	placenta	repressing	Xist_Tmem164
Xist	chrX	103460372	103483233	Ammecr1	placenta	repressing	Xist_Ammecr1
Xist	chrX	103460372	103483233	Capn6	placenta	repressing	Xist_Capn6
Xist	chrX	103460372	103483233	Alg13	placenta	repressing	Xist_Alg13
Xist	chrX	103460372	103483233	Amot	placenta	repressing	Xist_Amot
Xist	chrX	103460372	103483233	Tmem29	placenta	repressing	Xist_Tmem29
Xist	chrX	103460372	103483233	Apex2	placenta	repressing	Xist_Apex2
Xist	chrX	103460372	103483233	Pfkfb1	placenta	repressing	Xist_Pfkfb1
Xist	chrX	103460372	103483233	Gnl3l	placenta	repressing	Xist_Gnl3l
Xist	chrX	103460372	103483233	Fgd1	placenta	repressing	Xist_Fgd1
Xist	chrX	103460372	103483233	Tsr2	placenta	repressing	Xist_Tsr2
Xist	chrX	103460372	103483233	Wnk3	placenta	repressing	Xist_Wnk3
Xist	chrX	103460372	103483233	Fam120c	placenta	repressing	Xist_Fam120c
Xist	chrX	103460372	103483233	Phf8	placenta	repressing	Xist_Phf8
Xist	chrX	103460372	103483233	Huwe1	placenta	repressing	Xist_Huwe1
Xist	chrX	103460372	103483233	Hsd17b10	placenta	repressing	Xist_Hsd17b10
Xist	chrX	103460372	103483233	Ribc1	placenta	repressing	Xist_Ribc1
Xist	chrX	103460372	103483233	Smc1a	placenta	repressing	Xist_Smc1a
Xist	chrX	103460372	103483233	Iqsec2	placenta	repressing	Xist_Iqsec2
Xist	chrX	103460372	103483233	Kdm5c	placenta	repressing	Xist_Kdm5c
Xist	chrX	103460372	103483233	Kantr	placenta	repressing	Xist_Kantr
Xist	chrX	103460372	103483233	Tspyl2	placenta	repressing	Xist_Tspyl2
Xist	chrX	103460372	103483233	Shroom2	placenta	repressing	Xist_Shroom2
Xist	chrX	103460372	103483233	Usp51	placenta	repressing	Xist_Usp51
Xist	chrX	103460372	103483233	Mageh1	placenta	repressing	Xist_Mageh1
Xist	chrX	103460372	103483233	Klf8	placenta	repressing	Xist_Klf8
Xist	chrX	103460372	103483233	Ubqln2	placenta	repressing	Xist_Ubqln2
Xist	chrX	103460372	103483233	2210013O21Rik	placenta	repressing	Xist_2210013O21Rik
Xist	chrX	103460372	103483233	Sat1	placenta	repressing	Xist_Sat1
Xist	chrX	103460372	103483233	Acot9	placenta	repressing	Xist_Acot9
Xist	chrX	103460372	103483233	Prdx4	placenta	repressing	Xist_Prdx4
Xist	chrX	103460372	103483233	Sms	placenta	repressing	Xist_Sms
Xist	chrX	103460372	103483233	Mbtps2	placenta	repressing	Xist_Mbtps2
Xist	chrX	103460372	103483233	Yy2	placenta	repressing	Xist_Yy2
Xist	chrX	103460372	103483233	Smpx	placenta	repressing	Xist_Smpx
Xist	chrX	103460372	103483233	Rps6ka3	placenta	repressing	Xist_Rps6ka3
Xist	chrX	103460372	103483233	Eif1ax	placenta	repressing	Xist_Eif1ax
Xist	chrX	103460372	103483233	A830080D01Rik	placenta	repressing	Xist_A830080D01Rik
Xist	chrX	103460372	103483233	Sh3kbp1	placenta	repressing	Xist_Sh3kbp1
Xist	chrX	103460372	103483233	Map3k15	placenta	repressing	Xist_Map3k15
Xist	chrX	103460372	103483233	Pdha1	placenta	repressing	Xist_Pdha1
Xist	chrX	103460372	103483233	Phka2	placenta	repressing	Xist_Phka2
Xist	chrX	103460372	103483233	Cdkl5	placenta	repressing	Xist_Cdkl5
Xist	chrX	103460372	103483233	Nhs	placenta	repressing	Xist_Nhs
Xist	chrX	103460372	103483233	Reps2	placenta	repressing	Xist_Reps2
Xist	chrX	103460372	103483233	Rbbp7	placenta	repressing	Xist_Rbbp7
Xist	chrX	103460372	103483233	Txlng	placenta	repressing	Xist_Txlng
Xist	chrX	103460372	103483233	Syap1	placenta	repressing	Xist_Syap1
Xist	chrX	103460372	103483233	Ctps2	placenta	repressing	Xist_Ctps2
Xist	chrX	103460372	103483233	S100g	placenta	repressing	Xist_S100g
Xist	chrX	103460372	103483233	Ap1s2	placenta	repressing	Xist_Ap1s2
Xist	chrX	103460372	103483233	Zrsr2	placenta	repressing	Xist_Zrsr2
Xist	chrX	103460372	103483233	Car5b	placenta	repressing	Xist_Car5b
Xist	chrX	103460372	103483233	Siah1b	placenta	repressing	Xist_Siah1b
Xist	chrX	103460372	103483233	Piga	placenta	repressing	Xist_Piga
Xist	chrX	103460372	103483233	Mospd2	placenta	repressing	Xist_Mospd2
Xist	chrX	103460372	103483233	Fancb	placenta	repressing	Xist_Fancb
Xist	chrX	103460372	103483233	Gemin8	placenta	repressing	Xist_Gemin8
Xist	chrX	103460372	103483233	Ofd1	placenta	repressing	Xist_Ofd1
Xist	chrX	103460372	103483233	Trappc2	placenta	repressing	Xist_Trappc2
Xist	chrX	103460372	103483233	Rab9	placenta	repressing	Xist_Rab9
Xist	chrX	103460372	103483233	Tceanc	placenta	repressing	Xist_Tceanc
Xist	chrX	103460372	103483233	Tmsb4x	placenta	repressing	Xist_Tmsb4x
Xist	chrX	103460372	103483233	Msl3	placenta	repressing	Xist_Msl3
Xist	chrX	103460372	103483233	Arhgap6	placenta	repressing	Xist_Arhgap6
Xist	chrX	103460372	103483233	Hccs	placenta	repressing	Xist_Hccs
Xist	chrX	103460372	103483233	LOC101055907	placenta	repressing	Xist_LOC101055907
Xist	chrX	103460372	103483233	Mid1	placenta	enhancing	Xist_Mid1

## Sheet: Table S5
Merge
ncRNA	Chr	Start	End	Target	Tissue	Score	Mechanism	Link
Airn	chr17	12741310	12859884	Slc22a3	placenta	1.87	repressing	Airn_Slc22a3
Airn	chr17	12741310	12859884	Igf2r	placenta	1.7	repressing	Airn_Igf2r
Airn	chr17	12741310	12859884	Pde10a	placenta	1.63	repressing	Airn_Pde10a
Airn	chr17	12741310	12859884	Thbs2	placenta	1.02	repressing	Airn_Thbs2
Airn	chr17	12741310	12859884	Smoc2	placenta	0.34	repressing	Airn_Smoc2
Airn	chr17	12741310	12859884	Park2	placenta	0.3	repressing	Airn_Park2
Airn	chr17	12741310	12859884	Sod2	placenta	0.27	repressing	Airn_Sod2
WT_1
ncRNA	Chr	Start	End	Target	Tissue	Score	Mechanism	Link
Airn	chr17	12741310	12859884	Slc22a3	placenta	2	repressing	Airn_Slc22a3
Airn	chr17	12741310	12859884	Igf2r	placenta	1.9	repressing	Airn_Igf2r
Airn	chr17	12741310	12859884	Pde10a	placenta	1.81	repressing	Airn_Pde10a
Airn	chr17	12741310	12859884	Thbs2	placenta	1.27	repressing	Airn_Thbs2
Airn	chr17	12741310	12859884	Smoc2	placenta	0.58	repressing	Airn_Smoc2
Gm41527	chr17	12359153	12370346	Airn	placenta	0.54	repressing	Gm41527_Airn
Airn	chr17	12741310	12859884	Park2	placenta	0.28	repressing	Airn_Park2
Airn	chr17	12741310	12859884	4732491K20Rik	placenta	0.27	enhancing	Airn_4732491K20Rik
WT_2
ncRNA	Chr	Start	End	Target	Tissue	Score	Mechanism	Link
Airn	chr17	12741310	12859884	Slc22a3	placenta	1.79	repressing	Airn_Slc22a3
Airn	chr17	12741310	12859884	Igf2r	placenta	1.7	repressing	Airn_Igf2r
Airn	chr17	12741310	12859884	Pde10a	placenta	1.66	repressing	Airn_Pde10a
Airn	chr17	12741310	12859884	Thbs2	placenta	1.02	repressing	Airn_Thbs2
Airn	chr17	12741310	12859884	Wtap	placenta	0.79	enhancing	Airn_Wtap
Airn	chr17	12741310	12859884	Smoc2	placenta	0.6	repressing	Airn_Smoc2
Airn	chr17	12741310	12859884	Slc22a1	placenta	0.48	repressing	Airn_Slc22a1
Airn	chr17	12741310	12859884	Park2	placenta	0.41	repressing	Airn_Park2
Airn	chr17	12741310	12859884	Acat2	placenta	0.39	repressing	Airn_Acat2
Airn	chr17	12741310	12859884	Dll1	placenta	0.39	repressing	Airn_Dll1
Airn	chr17	12741310	12859884	Sod2	placenta	0.36	repressing	Airn_Sod2
Airn	chr17	12741310	12859884	Tcte2	placenta	0.29	repressing	Airn_Tcte2
Airn	chr17	12741310	12859884	Mas1	placenta	0.27	enhancing	Airn_Mas1
WT_3
ncRNA	Chr	Start	End	Target	Tissue	Score	Mechanism	Link
Airn	chr17	12741310	12859884	Slc22a3	placenta	2	repressing	Airn_Slc22a3
Airn	chr17	12741310	12859884	Igf2r	placenta	1.88	repressing	Airn_Igf2r
Airn	chr17	12741310	12859884	Pde10a	placenta	1.56	repressing	Airn_Pde10a
Airn	chr17	12741310	12859884	Thbs2	placenta	1.08	repressing	Airn_Thbs2
Airn	chr17	12741310	12859884	Slc22a1	placenta	0.72	repressing	Airn_Slc22a1
Airn	chr17	12741310	12859884	Sod2	placenta	0.61	repressing	Airn_Sod2
Airn	chr17	12741310	12859884	Park2	placenta	0.49	repressing	Airn_Park2
Airn	chr17	12741310	12859884	Dact2	placenta	0.43	repressing	Airn_Dact2
Airn	chr17	12741310	12859884	4732491K20Rik	placenta	0.28	enhancing	Airn_4732491K20Rik
Airn	chr17	12741310	12859884	Smoc2	placenta	0.28	repressing	Airn_Smoc2

## Sheet: Table S6
ncRNA	Chr	Start	End	Target	Tissue	Score	Mechanism	Link
Gm10336	chr13	12182716	12186488	Mtr	Heart	2.29	enhancing	Gm10336_Mtr
LOC108167591	chr8	32471077	32477346	Nrg1	Spleen	2.15	enhancing	LOC108167591_Nrg1
Peg13	chr15	72805603	72810324	Trappc9	Brain	2.13	enhancing	Peg13_Trappc9
H2-K2	chr17	33974658	33978791	H2-K1	Spleen	2.09	enhancing	H2-K2_H2-K1
Airn	chr17	12741310	12859884	Igf2r	Heart	1.98	repressing	Airn_Igf2r
Peg13	chr15	72805603	72810324	Trappc9	Lung	1.98	enhancing	Peg13_Trappc9
Airn	chr17	12741310	12859884	Igf2r	Lung	1.89	repressing	Airn_Igf2r
H2-K2	chr17	33974658	33978791	Rps18	Spleen	1.88	enhancing	H2-K2_Rps18
Meg3	chr12	110000000	110000000	Dlk1	Brain	1.79	repressing	Meg3_Dlk1
Mug-ps1	chr6	122000000	122000000	Mug2	Liver	1.65	enhancing	Mug-ps1_Mug2
Airn	chr17	12741310	12859884	Igf2r	Kidney	1.57	repressing	Airn_Igf2r
D730005E14Rik	chr15	79889531	79893138	Apobec3	Spleen	1.57	enhancing	D730005E14Rik_Apobec3
Gm35993	chr1	128000000	128000000	Acmsd	Kidney	1.51	repressing	Gm35993_Acmsd
BC024386	chr7	141000000	141000000	Nlrp6	Liver	1.46	enhancing	BC024386_Nlrp6
H2-K2	chr17	33974658	33978791	H2-K1	Lung	1.43	enhancing	H2-K2_H2-K1
Peg13	chr15	72805603	72810324	Trappc9	Heart	1.42	enhancing	Peg13_Trappc9
Snhg14	chr7	59969576	59974431	Snurf	Brain	1.4	enhancing	Snhg14_Snurf
Snhg14	chr7	59969576	59974431	Snrpn	Brain	1.4	enhancing	Snhg14_Snrpn
Gm38451	chr7	61090433	61161581	Gm31445	Brain	1.4	enhancing	Gm38451_Gm31445
LOC102640771	chr1	131000000	131000000	Pigr	Kidney	1.37	repressing	LOC102640771_Pigr
Snhg17	chr2	158000000	158000000	Snhg11	Kidney	1.37	enhancing	Snhg17_Snhg11
Gm39079	chr7	120000000	120000000	Pdilt	Kidney	1.34	repressing	Gm39079_Pdilt
Gm38596	chr7	14532917	14536041	Sult2a7	Liver	1.34	repressing	Gm38596_Sult2a7
LOC102631979	chr11	11958405	11967116	Grb10	Lung	1.34	enhancing	LOC102631979_Grb10
H2-K2	chr17	33974658	33978791	Rps18	Lung	1.34	enhancing	H2-K2_Rps18
Gm35268	chr19	27312631	27321729	Kcnv2	Heart	1.33	enhancing	Gm35268_Kcnv2
Gm13387	chr2	25121679	25165932	Tubb4b	Lung	1.32	enhancing	Gm13387_Tubb4b
Airn	chr17	12741310	12859884	Igf2r	Spleen	1.31	repressing	Airn_Igf2r
LOC102631979	chr11	11958405	11967116	Grb10	Heart	1.29	enhancing	LOC102631979_Grb10
2610507I01Rik	chr11	59197792	59202431	Obscn	Liver	1.29	repressing	2610507I01Rik_Obscn
Peg13	chr15	72805603	72810324	Trappc9	Spleen	1.29	enhancing	Peg13_Trappc9
Gimap1os	chr6	48729278	48741313	Gimap8	Spleen	1.28	enhancing	Gimap1os_Gimap8
Gm35696	chr10	122000000	122000000	Rassf3	Liver	1.26	enhancing	Gm35696_Rassf3
H2-K2	chr17	33974658	33978791	Rps18	Kidney	1.22	enhancing	H2-K2_Rps18
Snhg14	chr7	59969576	59974431	Snurf	Heart	1.21	enhancing	Snhg14_Snurf
Snhg14	chr7	59969576	59974431	Snrpn	Heart	1.21	enhancing	Snhg14_Snrpn
Gm28068	chr15	74966930	75044924	Ly6c1	Spleen	1.18	enhancing	Gm28068_Ly6c1
Gm28068	chr15	74966930	75044924	Ly6a	Spleen	1.17	enhancing	Gm28068_Ly6a
Gm28068	chr15	74966930	75044924	Ly6c2	Spleen	1.17	enhancing	Gm28068_Ly6c2
Gm40260	chr5	4073413	4077829	Cyp51	Kidney	1.16	enhancing	Gm40260_Cyp51
Rdh18-ps	chr10	128000000	128000000	Rdh19	Kidney	1.15	enhancing	Rdh18-ps_Rdh19
Gm33533	chr1	36714601	36744792	Cox5b	Brain	1.14	enhancing	Gm33533_Cox5b
H2-K2	chr17	33974658	33978791	Rps18	Heart	1.14	enhancing	H2-K2_Rps18
Gm30090	chr17	31258195	31259681	Rsph1	Lung	1.14	enhancing	Gm30090_Rsph1
Gpr137b-ps	chr13	12614064	12650395	Ero1lb	Spleen	1.14	enhancing	Gpr137b-ps_Ero1lb
H2-K2	chr17	33974658	33978791	H2-K1	Kidney	1.13	enhancing	H2-K2_H2-K1
Gm19950	chr7	120000000	120000000	Pdilt	Kidney	1.13	repressing	Gm19950_Pdilt
Gm28068	chr15	74966930	75044924	Ly6e	Spleen	1.12	enhancing	Gm28068_Ly6e
Gm16023	chr4	156000000	156000000	Mmp23	Spleen	1.12	enhancing	Gm16023_Mmp23
AW011738	chr4	156000000	156000000	Perm1	Spleen	1.12	enhancing	AW011738_Perm1
AA388235	chr17	33981491	33985358	Rps18	Kidney	1.11	enhancing	AA388235_Rps18
Gm11816	chr4	9282225	9287510	Clvs1	Heart	1.1	enhancing	Gm11816_Clvs1
Gm9801	chr7	62193479	62279110	Ndn	Brain	1.09	enhancing	Gm9801_Ndn
Snhg14	chr7	59969576	59974431	Snurf	Kidney	1.09	enhancing	Snhg14_Snurf
Snhg14	chr7	59969576	59974431	Snrpn	Kidney	1.09	enhancing	Snhg14_Snrpn
1810064F22Rik	chr9	22206785	22213860	Zfp872	Liver	1.09	enhancing	1810064F22Rik_Zfp872
LOC108167591	chr8	32471077	32477346	Nrg1	Liver	1.07	enhancing	LOC108167591_Nrg1
Mx2	chr16	97536080	97560901	Bace2	Liver	1.06	enhancing	Mx2_Bace2
Gm12174	chr11	46727797	46728703	Havcr1	Spleen	1.06	repressing	Gm12174_Havcr1
Gm30054	chr14	20365963	20369315	Dnajc9	Spleen	1.06	enhancing	Gm30054_Dnajc9
Gm9769	chr6	85843820	85845390	Nat8f2	Brain	1.05	repressing	Gm9769_Nat8f2
Gm12167	chr11	46342096	46345020	Cyfip2	Heart	1.05	enhancing	Gm12167_Cyfip2
Gm12909	chr4	62088282	62098441	Mup3	Liver	1.05	enhancing	Gm12909_Mup3
Gm15133	chr7	104000000	104000000	Trim12a	Spleen	1.05	enhancing	Gm15133_Trim12a
Gm17753	chr15	79016209	79026067	Gcat	Liver	1.04	enhancing	Gm17753_Gcat
LOC102631979	chr11	11958405	11967116	Grb10	Brain	1.03	enhancing	LOC102631979_Grb10
Gm11478	chr11	86630395	86631072	Vmp1	Spleen	1.03	enhancing	Gm11478_Vmp1
Gm26510	chr17	70876688	70925074	Myl12a	Spleen	1.03	enhancing	Gm26510_Myl12a
LOC108167819	chr10	70599777	70680214	Phyhipl	Kidney	1.02	enhancing	LOC108167819_Phyhipl
LOC108167591	chr8	32471077	32477346	Nrg1	Lung	1.02	enhancing	LOC108167591_Nrg1
H2-K2	chr17	33974658	33978791	Rps18	Brain	1.01	enhancing	H2-K2_Rps18
Gm39556	chr15	74926346	74935442	Ly6a	Spleen	1.01	enhancing	Gm39556_Ly6a
Gm36490	chr18	12953397	12962658	Impact	Brain	1	repressing	Gm36490_Impact
AA388235	chr17	33981491	33985358	H2-K1	Kidney	1	enhancing	AA388235_H2-K1
AA388235	chr17	33981491	33985358	Rps18	Brain	0.99	enhancing	AA388235_Rps18
H2-K2	chr17	33974658	33978791	H2-K1	Brain	0.99	enhancing	H2-K2_H2-K1
H2-K2	chr17	33974658	33978791	H2-K1	Heart	0.99	enhancing	H2-K2_H2-K1
Art2a-ps	chr7	102000000	102000000	Art2b	Spleen	0.99	repressing	Art2a-ps_Art2b
Gm15133	chr7	104000000	104000000	Gm38525	Spleen	0.99	enhancing	Gm15133_Gm38525
LOC102631979	chr11	11958405	11967116	Grb10	Kidney	0.98	enhancing	LOC102631979_Grb10
Gm15133	chr7	104000000	104000000	Trim30b	Spleen	0.98	enhancing	Gm15133_Trim30b
LOC108167591	chr8	32471077	32477346	Nrg1	Heart	0.97	enhancing	LOC108167591_Nrg1
AA388235	chr17	33981491	33985358	H2-K1	Brain	0.96	enhancing	AA388235_H2-K1
Airn	chr17	12741310	12859884	Acat3	Kidney	0.96	repressing	Airn_Acat3
Gm12174	chr11	46727797	46728703	Timd2	Spleen	0.96	repressing	Gm12174_Timd2
Gm39556	chr15	74926346	74935442	Ly6e	Spleen	0.96	enhancing	Gm39556_Ly6e
A930015D03Rik	chr17	35994503	36038174	Gm11127	Spleen	0.96	enhancing	A930015D03Rik_Gm11127
4933440J02Rik	chr10	112000000	112000000	Nap1l1	Liver	0.95	repressing	4933440J02Rik_Nap1l1
2610507I01Rik	chr11	59197792	59202431	Arf1	Heart	0.94	enhancing	2610507I01Rik_Arf1
Gm31080	chr2	30162605	30170335	Set	Lung	0.93	enhancing	Gm31080_Set
Mir686	chr14	54616676	54616785	Haus4	Spleen	0.93	enhancing	Mir686_Haus4
Gm15133	chr7	104000000	104000000	Trim34a	Spleen	0.93	enhancing	Gm15133_Trim34a
Gm26908	chr14	70203418	70217056	9930012K11Rik	Lung	0.92	repressing	Gm26908_9930012K11Rik
Snhg14	chr7	59969576	59974431	Snurf	Lung	0.92	enhancing	Snhg14_Snurf
Snhg14	chr7	59969576	59974431	Snrpn	Lung	0.92	enhancing	Snhg14_Snrpn
5730422E09Rik	chr5	149000000	149000000	Hmgb1	Spleen	0.92	repressing	5730422E09Rik_Hmgb1
Gm34617	chr6	129000000	129000000	Clec2h	Spleen	0.92	enhancing	Gm34617_Clec2h
Mir686	chr14	54616676	54616785	Psmb5	Lung	0.91	enhancing	Mir686_Psmb5
Gm41999	chr3	14825508	14864243	Car1	Liver	0.9	enhancing	Gm41999_Car1
Gm31080	chr2	30162605	30170335	Endog	Lung	0.9	enhancing	Gm31080_Endog
Mir686	chr14	54616676	54616785	Psmb5	Brain	0.89	enhancing	Mir686_Psmb5
C230091D08Rik	chr7	59307923	59324149	Gm22496	Brain	0.89	enhancing	C230091D08Rik_Gm22496
Mir686	chr14	54616676	54616785	Psmb5	Heart	0.89	enhancing	Mir686_Psmb5
4930417O13Rik	chr6	125000000	125000000	Gapdh	Spleen	0.89	enhancing	4930417O13Rik_Gapdh
Marcksl1-ps4	chr13	4248734	4249777	Akr1c13	Kidney	0.88	repressing	Marcksl1-ps4_Akr1c13
4933412E12Rik	chr10	117000000	117000000	Rab3ip	Spleen	0.88	enhancing	4933412E12Rik_Rab3ip
Gm40688	chr10	70626727	70635263	Phyhipl	Kidney	0.87	enhancing	Gm40688_Phyhipl
Mir686	chr14	54616676	54616785	Psmb5	Liver	0.87	enhancing	Mir686_Psmb5
LOC105243300	chr8	118000000	118000000	Sdr42e1	Liver	0.87	repressing	LOC105243300_Sdr42e1
AI506816	chr5	23692260	23712667	Gm42226	Spleen	0.87	enhancing	AI506816_Gm42226
Klra14-ps	chr6	130000000	130000000	Klra7	Spleen	0.87	enhancing	Klra14-ps_Klra7
C230062I16Rik	chr7	29960892	29969664	Zfp420	Brain	0.86	repressing	C230062I16Rik_Zfp420
Airn	chr17	12741310	12859884	Igf2r	Liver	0.86	repressing	Airn_Igf2r
Gm38748	chr5	147000000	147000000	Rpl21	Spleen	0.86	enhancing	Gm38748_Rpl21
C920006O11Rik	chr9	78175913	78178882	Gsta4	Brain	0.85	enhancing	C920006O11Rik_Gsta4
Gm36130	chr3	130000000	130000000	Cfi	Kidney	0.85	enhancing	Gm36130_Cfi
Gm30262	chr10	112000000	112000000	Nap1l1	Liver	0.85	repressing	Gm30262_Nap1l1
AI506816	chr5	23692260	23712667	Gm29779	Spleen	0.85	enhancing	AI506816_Gm29779
Gm19897	chr7	28774898	28781514	Rinl	Spleen	0.85	enhancing	Gm19897_Rinl
H2-T10	chr17	36115870	36121444	H2-T22	Liver	0.84	repressing	H2-T10_H2-T22
E430024I08Rik	chr13	74433048	74463820	Zfp825	Lung	0.84	enhancing	E430024I08Rik_Zfp825
E430024I08Rik	chr13	74433048	74463820	Zfp825	Brain	0.83	enhancing	E430024I08Rik_Zfp825
Gm13629	chr2	66440879	66547472	Scn9a	Brain	0.83	enhancing	Gm13629_Scn9a
4921504A21Rik	chr5	19202367	19226555	Magi2	Heart	0.83	enhancing	4921504A21Rik_Magi2
Marcksl1-ps4	chr13	4248734	4249777	Akr1c12	Liver	0.83	enhancing	Marcksl1-ps4_Akr1c12
Mir686	chr14	54616676	54616785	Haus4	Liver	0.83	enhancing	Mir686_Haus4
E430024I08Rik	chr13	74433048	74463820	Zfp825	Spleen	0.83	enhancing	E430024I08Rik_Zfp825
Klra14-ps	chr6	130000000	130000000	Klra8	Spleen	0.83	enhancing	Klra14-ps_Klra8
A930015D03Rik	chr17	35994503	36038174	Gm11127	Kidney	0.82	enhancing	A930015D03Rik_Gm11127
E430024I08Rik	chr13	74433048	74463820	Zfp825	Liver	0.82	enhancing	E430024I08Rik_Zfp825
AA388235	chr17	33981491	33985358	Rps18	Spleen	0.82	enhancing	AA388235_Rps18
LOC108168911	chr3	154000000	154000000	St6galnac3	Spleen	0.82	enhancing	LOC108168911_St6galnac3
E430024I08Rik	chr13	74433048	74463820	Zfp825	Kidney	0.81	enhancing	E430024I08Rik_Zfp825
9030616G12Rik	chr10	129000000	129000000	Itga7	Liver	0.81	enhancing	9030616G12Rik_Itga7
Gm34907	chr14	103000000	104000000	Scel	Lung	0.8	enhancing	Gm34907_Scel
9630028I04Rik	chr17	27235074	27248066	Ip6k3	Lung	0.8	repressing	9630028I04Rik_Ip6k3
Gm31940	chr3	87353996	87377600	Fcrl5	Spleen	0.79	enhancing	Gm31940_Fcrl5
2810013P06Rik	chr8	123000000	123000000	Rpl13	Brain	0.78	enhancing	2810013P06Rik_Rpl13
Marcksl1-ps4	chr13	4248734	4249777	Akr1c18	Kidney	0.78	enhancing	Marcksl1-ps4_Akr1c18
A430046D13Rik	chr10	128000000	129000000	Myl6	Brain	0.77	enhancing	A430046D13Rik_Myl6
Gm35438	chr19	27101950	27316698	Kcnv2	Heart	0.77	enhancing	Gm35438_Kcnv2
9030616G12Rik	chr10	129000000	129000000	Sarnp	Liver	0.77	enhancing	9030616G12Rik_Sarnp
Gm26908	chr14	70203418	70217056	Sorbs3	Liver	0.77	enhancing	Gm26908_Sorbs3
Gm5782	chr11	43414613	43418967	Pttg1	Lung	0.77	enhancing	Gm5782_Pttg1
D730005E14Rik	chr15	79889531	79893138	Apobec3	Lung	0.76	enhancing	D730005E14Rik_Apobec3
Gm39080	chr7	120000000	120000000	Gm5601	Brain	0.75	enhancing	Gm39080_Gm5601
C730027H18Rik	chr10	71168736	71182040	Ube2d1	Kidney	0.75	enhancing	C730027H18Rik_Ube2d1
Gm9769	chr6	85843820	85845390	Nat8f2	Kidney	0.75	repressing	Gm9769_Nat8f2
6530402F18Rik	chr2	29245115	29252993	Ntng2	Spleen	0.75	enhancing	6530402F18Rik_Ntng2
4933431E20Rik	chr3	108000000	108000000	Gstm7	Brain	0.74	repressing	4933431E20Rik_Gstm7
9630028I04Rik	chr17	27235074	27248066	Ip6k3	Heart	0.74	repressing	9630028I04Rik_Ip6k3
Gm35466	chr8	123000000	123000000	Acsf3	Brain	0.72	enhancing	Gm35466_Acsf3
A930015D03Rik	chr17	35994503	36038174	H2-T22	Kidney	0.72	enhancing	A930015D03Rik_H2-T22
9330133O14Rik	chr8	122000000	122000000	Mvd	Kidney	0.72	enhancing	9330133O14Rik_Mvd
Gm41999	chr3	14825508	14864243	Car2	Liver	0.72	repressing	Gm41999_Car2
Kcnq1ot1	chr7	143000000	143000000	Kcnq1	Lung	0.72	repressing	Kcnq1ot1_Kcnq1
Gm28068	chr15	74966930	75044924	Ly6i	Spleen	0.72	repressing	Gm28068_Ly6i
Gm9769	chr6	85843820	85845390	Nat8	Liver	0.71	repressing	Gm9769_Nat8
A930015D03Rik	chr17	35994503	36038174	H2-T22	Spleen	0.71	enhancing	A930015D03Rik_H2-T22
BC024386	chr7	141000000	141000000	Scgb1c1	Kidney	0.7	repressing	BC024386_Scgb1c1
Marcksl1-ps4	chr13	4248734	4249777	Akr1c18	Liver	0.7	repressing	Marcksl1-ps4_Akr1c18
Snhg17	chr2	158000000	158000000	Snhg11	Liver	0.7	enhancing	Snhg17_Snhg11
AA388235	chr17	33981491	33985358	H2-K1	Spleen	0.7	enhancing	AA388235_H2-K1
Plet1os	chr9	50488798	50504805	Pts	Heart	0.69	enhancing	Plet1os_Pts
Gm30843	chr6	142000000	142000000	Slco1a4	Kidney	0.69	enhancing	Gm30843_Slco1a4
2500002B13Rik	chr8	57487962	57510262	Hmgb2	Kidney	0.69	enhancing	2500002B13Rik_Hmgb2
4930578M01Rik	chr15	98985964	98989281	Tuba1b	Lung	0.69	repressing	4930578M01Rik_Tuba1b
Gm10069	chr6	128000000	129000000	BC048546	Lung	0.69	enhancing	Gm10069_BC048546
A430046D13Rik	chr10	128000000	129000000	Myl6	Spleen	0.69	enhancing	A430046D13Rik_Myl6
4933421O10Rik	chr4	33027138	33031323	Gabrr2	Brain	0.68	enhancing	4933421O10Rik_Gabrr2
9230112J17Rik	chr9	60523966	60545882	Thsd4	Brain	0.68	enhancing	9230112J17Rik_Thsd4
AI506816	chr5	23692260	23712667	Gm42226	Heart	0.68	enhancing	AI506816_Gm42226
4930578M01Rik	chr15	98985964	98989281	Tuba1a	Lung	0.68	repressing	4930578M01Rik_Tuba1a
Abhd1	chr5	30950065	30955095	Atraid	Lung	0.68	repressing	Abhd1_Atraid
Serpina3h	chr12	104000000	104000000	Serpina3f	Spleen	0.68	repressing	Serpina3h_Serpina3f
Gm19897	chr7	28774898	28781514	Fbxo17	Spleen	0.68	repressing	Gm19897_Fbxo17
Gm30843	chr6	142000000	142000000	Gm6614	Kidney	0.67	enhancing	Gm30843_Gm6614
Airn	chr17	12741310	12859884	Acat3	Liver	0.67	repressing	Airn_Acat3
Abhd1	chr5	30950065	30955095	Tcf23	Lung	0.67	repressing	Abhd1_Tcf23
LOC105247329	chr6	145000000	145000000	Lmntd1	Lung	0.67	enhancing	LOC105247329_Lmntd1
Nlrp1c-ps	chr11	71242429	71285232	Nlrp1a	Spleen	0.67	repressing	Nlrp1c-ps_Nlrp1a
Gm39556	chr15	74926346	74935442	Ly6i	Spleen	0.67	repressing	Gm39556_Ly6i
Gm36809	chr7	24953523	24954476	Rps19	Spleen	0.67	enhancing	Gm36809_Rps19
5031434O11Rik	chr3	51559756	51567117	Mgst2	Spleen	0.66	enhancing	5031434O11Rik_Mgst2
E430024I08Rik	chr13	74433048	74463820	Zfp825	Heart	0.65	enhancing	E430024I08Rik_Zfp825
Gm2115	chr7	84528953	84578339	Fah	Kidney	0.65	repressing	Gm2115_Fah
Gm12188	chr11	49086024	49089282	Tgtp1	Liver	0.65	enhancing	Gm12188_Tgtp1
9930014A18Rik	chr15	60822964	60831400	A1bg	Liver	0.65	repressing	9930014A18Rik_A1bg
Gm41348	chr15	74991997	74994447	Ly6i	Lung	0.65	repressing	Gm41348_Ly6i
LOC101056001	chr11	99417137	99425499	Krt12	Brain	0.64	enhancing	LOC101056001_Krt12
Gm30735	chr3	53703041	53735763	Frem2	Heart	0.64	enhancing	Gm30735_Frem2
Gm15408	chr5	149000000	149000000	Hmgb1	Heart	0.64	repressing	Gm15408_Hmgb1
Gm6158	chr14	24069718	24070880	Kcnma1	Kidney	0.64	enhancing	Gm6158_Kcnma1
BC024386	chr7	141000000	141000000	Nlrp6	Kidney	0.64	enhancing	BC024386_Nlrp6
LOC102640771	chr1	131000000	131000000	Fcamr	Kidney	0.63	enhancing	LOC102640771_Fcamr
Gm16035	chr5	141000000	141000000	Sdk1	Kidney	0.63	enhancing	Gm16035_Sdk1
Gm41348	chr15	74991997	74994447	Ly6e	Lung	0.63	enhancing	Gm41348_Ly6e
Gm41348	chr15	74991997	74994447	Ly6c1	Lung	0.63	enhancing	Gm41348_Ly6c1
5730422E09Rik	chr5	149000000	149000000	Hmgb1	Heart	0.62	repressing	5730422E09Rik_Hmgb1
Gm13387	chr2	25121679	25165932	Noxa1	Lung	0.62	repressing	Gm13387_Noxa1
LOC108167929	chr11	106000000	106000000	Scn4a	Heart	0.61	enhancing	LOC108167929_Scn4a
E230029C05Rik	chr7	90029158	90049071	l7Rn6	Brain	0.6	enhancing	E230029C05Rik_l7Rn6
Gm40528	chr9	66872059	66883930	Aph1b	Heart	0.6	enhancing	Gm40528_Aph1b
4930461G14Rik	chr9	58455172	58469623	Cd276	Kidney	0.6	repressing	4930461G14Rik_Cd276
9930014A18Rik	chr15	60822964	60831400	Fam84b	Liver	0.6	enhancing	9930014A18Rik_Fam84b
Nlrp1c-ps	chr11	71242429	71285232	Nlrp1b	Spleen	0.6	enhancing	Nlrp1c-ps_Nlrp1b
H2-Q5	chr17	35394098	35395630	H2-Q4	Spleen	0.6	enhancing	H2-Q5_H2-Q4
4930417O13Rik	chr6	125000000	125000000	Mrpl51	Spleen	0.6	enhancing	4930417O13Rik_Mrpl51
LOC108167663	chr9	71015916	71028424	Lipc	Spleen	0.6	enhancing	LOC108167663_Lipc
Gm12092	chr11	29606678	29646083	Eml6	Heart	0.59	repressing	Gm12092_Eml6
Gm31588	chr9	92186966	92228744	Plscr1	Heart	0.59	enhancing	Gm31588_Plscr1
AI662270	chr11	83223575	83226584	Slfn4	Spleen	0.59	repressing	AI662270_Slfn4
Gm41832	chr19	29838452	29927333	Il33	Kidney	0.58	enhancing	Gm41832_Il33
C920006O11Rik	chr9	78175913	78178882	Gsta1	Liver	0.58	repressing	C920006O11Rik_Gsta1
LOC102633666	chr2	132000000	132000000	Pcna	Spleen	0.58	enhancing	LOC102633666_Pcna
Gm14170	chr2	156000000	156000000	Cnbd2	Brain	0.57	enhancing	Gm14170_Cnbd2
2900097C17Rik	chr2	156000000	156000000	Cnbd2	Brain	0.57	enhancing	2900097C17Rik_Cnbd2
1700086O06Rik	chr18	38238404	38250565	Gnpda1	Kidney	0.57	enhancing	1700086O06Rik_Gnpda1
LOC108168937	chr4	43360354	43381907	Atp8b5	Liver	0.57	enhancing	LOC108168937_Atp8b5
A930015D03Rik	chr17	35994503	36038174	H2-T22	Lung	0.57	enhancing	A930015D03Rik_H2-T22
Gm31657	chr13	56166599	56193544	Cxcl14	Spleen	0.57	repressing	Gm31657_Cxcl14
Gm34617	chr6	129000000	129000000	Klrb1a	Spleen	0.57	repressing	Gm34617_Klrb1a
4930578M01Rik	chr15	98985964	98989281	Tuba1b	Brain	0.56	repressing	4930578M01Rik_Tuba1b
Gm31356	chr19	55099542	55118931	Gucy2g	Brain	0.56	repressing	Gm31356_Gucy2g
Mx2	chr16	97536080	97560901	Bace2	Kidney	0.56	enhancing	Mx2_Bace2
Gm30505	chr16	22874982	22894386	Fetub	Liver	0.56	repressing	Gm30505_Fetub
Klra14-ps	chr6	130000000	130000000	Klra4	Spleen	0.56	enhancing	Klra14-ps_Klra4
Gm26881	chr4	43046154	43053256	Vcp	Brain	0.55	repressing	Gm26881_Vcp
Gm32006	chr8	119000000	119000000	Cdh13	Kidney	0.55	enhancing	Gm32006_Cdh13
3000002C10Rik	chr9	110000000	110000000	Spink8	Kidney	0.55	enhancing	3000002C10Rik_Spink8
Airn	chr17	12741310	12859884	Mrpl18	Liver	0.55	repressing	Airn_Mrpl18
4933421O10Rik	chr4	33027138	33031323	Gabrr2	Spleen	0.55	enhancing	4933421O10Rik_Gabrr2
Gm19277	chr15	85149253	85156132	Fbln1	Heart	0.54	enhancing	Gm19277_Fbln1
Cdk3-ps	chr11	116000000	116000000	Evpl	Lung	0.54	enhancing	Cdk3-ps_Evpl
5033417F24Rik	chr1	92908377	92910689	Dusp28	Brain	0.53	repressing	5033417F24Rik_Dusp28
Gm9769	chr6	85843820	85845390	Nat8f4	Brain	0.53	enhancing	Gm9769_Nat8f4
5830418P13Rik	chr9	103000000	103000000	Cdv3	Brain	0.53	repressing	5830418P13Rik_Cdv3
Rdh18-ps	chr10	128000000	128000000	Rdh9	Kidney	0.53	repressing	Rdh18-ps_Rdh9
Mir686	chr14	54616676	54616785	Haus4	Kidney	0.53	enhancing	Mir686_Haus4
LOC108167591	chr8	32471077	32477346	Nrg1	Kidney	0.53	enhancing	LOC108167591_Nrg1
H2-T10	chr17	36115870	36121444	Gm10499	Liver	0.53	enhancing	H2-T10_Gm10499
Gm36231	chr2	68819063	68845307	Cers6	Liver	0.53	enhancing	Gm36231_Cers6
Gm12576	chr11	83811142	83850728	Wfdc21	Lung	0.53	enhancing	Gm12576_Wfdc21
Gm41561	chr17	30848426	30859232	Glp1r	Lung	0.53	repressing	Gm41561_Glp1r
H2-Q5	chr17	35394098	35395630	H2-Q6	Spleen	0.53	enhancing	H2-Q5_H2-Q6
4930578M01Rik	chr15	98985964	98989281	Tuba1a	Brain	0.52	repressing	4930578M01Rik_Tuba1a
Gm35685	chr16	20587929	20589971	Ap2m1	Brain	0.52	enhancing	Gm35685_Ap2m1
Gm33429	chr6	37526425	37531403	Akr1d1	Kidney	0.52	repressing	Gm33429_Akr1d1
C330020E22Rik	chr4	129000000	129000000	Sync	Lung	0.52	enhancing	C330020E22Rik_Sync
2810029C07Rik	chr12	112000000	112000000	Ckb	Brain	0.51	enhancing	2810029C07Rik_Ckb
2900089D17Rik	chr5	144000000	144000000	Baiap2l1	Heart	0.51	enhancing	2900089D17Rik_Baiap2l1
LOC108167711	chr9	92143361	92175188	Plscr1	Heart	0.51	repressing	LOC108167711_Plscr1
4933431E20Rik	chr3	108000000	108000000	Gstm7	Kidney	0.51	repressing	4933431E20Rik_Gstm7
Gm9769	chr6	85843820	85845390	Nat8f4	Liver	0.51	repressing	Gm9769_Nat8f4
H2-Q5	chr17	35394098	35395630	H2-Q10	Spleen	0.5	repressing	H2-Q5_H2-Q10
Gm35685	chr16	20587929	20589971	Psmd2	Brain	0.49	enhancing	Gm35685_Psmd2
1700123M08Rik	chr4	11966573	11994295	Rbm12b2	Heart	0.49	enhancing	1700123M08Rik_Rbm12b2
Gm32178	chr7	80956404	80981429	Nmb	Kidney	0.49	enhancing	Gm32178_Nmb
H2-Q5	chr17	35394098	35395630	H2-Q6	Lung	0.49	enhancing	H2-Q5_H2-Q6
BE692007	chr19	11475336	11480305	Ms4a4d	Lung	0.49	enhancing	BE692007_Ms4a4d
Gm28068	chr15	74966930	75044924	I830127L07Rik	Spleen	0.49	enhancing	Gm28068_I830127L07Rik
LOC102639979	chr6	134000000	134000000	Bcl2l14	Spleen	0.49	repressing	LOC102639979_Bcl2l14
5830418P13Rik	chr9	103000000	103000000	Bfsp2	Brain	0.48	repressing	5830418P13Rik_Bfsp2
5033417F24Rik	chr1	92908377	92910689	Dusp28	Kidney	0.48	repressing	5033417F24Rik_Dusp28
Gm33171	chr13	96698022	96703747	Ankrd31	Kidney	0.48	enhancing	Gm33171_Ankrd31
Mir7653	chr11	78178826	78178887	Rpl23a	Liver	0.48	enhancing	Mir7653_Rpl23a
Mir686	chr14	54616676	54616785	Ajuba	Liver	0.48	enhancing	Mir686_Ajuba
H2-Q5	chr17	35394098	35395630	H2-Q10	Lung	0.48	repressing	H2-Q5_H2-Q10
2610507I01Rik	chr11	59197792	59202431	Obscn	Spleen	0.48	enhancing	2610507I01Rik_Obscn
Gm27199	chr5	120000000	120000000	Sdsl	Brain	0.47	repressing	Gm27199_Sdsl
Gm38675	chr5	144000000	144000000	Bri3	Liver	0.47	enhancing	Gm38675_Bri3
AI662270	chr11	83223575	83226584	Slfn4	Lung	0.47	repressing	AI662270_Slfn4
H2-Q5	chr17	35394098	35395630	H2-Q2	Lung	0.47	repressing	H2-Q5_H2-Q2
AI506816	chr5	23692260	23712667	Gm29779	Lung	0.47	enhancing	AI506816_Gm29779
5033417F24Rik	chr1	92908377	92910689	Dusp28	Spleen	0.47	repressing	5033417F24Rik_Dusp28
4933406C10Rik	chr12	32919383	32953789	Cdhr3	Brain	0.46	enhancing	4933406C10Rik_Cdhr3
Airn	chr17	12741310	12859884	Acat3	Brain	0.46	repressing	Airn_Acat3
Gm41581	chr17	43721472	43746516	Cyp39a1	Heart	0.46	repressing	Gm41581_Cyp39a1
Gm34451	chr1	185000000	185000000	Marc1	Kidney	0.46	repressing	Gm34451_Marc1
Gpr137b-ps	chr13	12614064	12650395	Ero1lb	Kidney	0.46	enhancing	Gpr137b-ps_Ero1lb
Gm41269	chr15	10349725	10357823	Prlr	Kidney	0.46	repressing	Gm41269_Prlr
H2-Q5	chr17	35394098	35395630	H2-Q2	Spleen	0.46	repressing	H2-Q5_H2-Q2
Snhg17	chr2	158000000	158000000	Lbp	Spleen	0.46	enhancing	Snhg17_Lbp
Gm35515	chr5	115000000	115000000	Dynll1	Brain	0.45	enhancing	Gm35515_Dynll1
Etohd2	chr13	59769965	59773680	Isca1	Kidney	0.45	enhancing	Etohd2_Isca1
C920006O11Rik	chr9	78175913	78178882	Gsta1	Kidney	0.45	repressing	C920006O11Rik_Gsta1
Gpr137b-ps	chr13	12614064	12650395	Ero1lb	Lung	0.45	enhancing	Gpr137b-ps_Ero1lb
Gm36809	chr7	24953523	24954476	Grik5	Spleen	0.45	enhancing	Gm36809_Grik5
Gm41003	chr13	74122100	74131263	Cep72	Kidney	0.44	enhancing	Gm41003_Cep72
Gm32701	chr5	125000000	125000000	Ubc	Liver	0.44	enhancing	Gm32701_Ubc
A830082N09Rik	chr10	33987215	33995055	Rwdd1	Lung	0.44	enhancing	A830082N09Rik_Rwdd1
Gm15708	chr5	144000000	144000000	Bri3	Spleen	0.44	enhancing	Gm15708_Bri3
Gm16124	chr9	53667245	53681330	Slc35f2	Brain	0.43	enhancing	Gm16124_Slc35f2
LOC108168806	chr2	155000000	155000000	Ahcy	Kidney	0.43	repressing	LOC108168806_Ahcy
1700086O06Rik	chr18	38238404	38250565	Gnpda1	Lung	0.43	enhancing	1700086O06Rik_Gnpda1
BC051537	chr17	34083842	34095309	H2-K1	Spleen	0.43	enhancing	BC051537_H2-K1
Gm15545	chr7	44986899	44994601	Cpt1c	Spleen	0.43	enhancing	Gm15545_Cpt1c
Gm31992	chr10	40163971	40175840	Rpf2	Kidney	0.42	enhancing	Gm31992_Rpf2
2410003L11Rik	chr11	97598510	97622893	Psmb3	Kidney	0.42	enhancing	2410003L11Rik_Psmb3
9030625G05Rik	chr18	74972763	74981547	Rpl17	Kidney	0.42	enhancing	9030625G05Rik_Rpl17
Gm26510	chr17	70876688	70925074	Myl12a	Lung	0.42	enhancing	Gm26510_Myl12a
Gm12188	chr11	49086024	49089282	Btnl9	Spleen	0.42	repressing	Gm12188_Btnl9
Gm41561	chr17	30848426	30859232	Dnah8	Spleen	0.42	repressing	Gm41561_Dnah8
Gm33482	chr19	40816764	40818268	Cc2d2b	Spleen	0.42	enhancing	Gm33482_Cc2d2b
Gm38137	chr1	60860957	60894365	Ctla4	Heart	0.41	repressing	Gm38137_Ctla4
5033417F24Rik	chr1	92908377	92910689	Dusp28	Heart	0.41	repressing	5033417F24Rik_Dusp28
5033417F24Rik	chr1	92908377	92910689	Dusp28	Lung	0.41	repressing	5033417F24Rik_Dusp28
H2-Q5	chr17	35394098	35395630	H2-Q7	Lung	0.41	enhancing	H2-Q5_H2-Q7
LOC105246056	chr13	98317115	98324415	Btf3	Spleen	0.41	repressing	LOC105246056_Btf3
Gm2814	chr8	10897492	10900553	Irs2	Spleen	0.41	enhancing	Gm2814_Irs2
Abhd1	chr5	30950065	30955095	Atraid	Heart	0.4	repressing	Abhd1_Atraid
2500002B13Rik	chr8	57487962	57510262	Galnt7	Heart	0.4	enhancing	2500002B13Rik_Galnt7
BC024386	chr7	141000000	141000000	Urah	Kidney	0.4	repressing	BC024386_Urah
4930556M19Rik	chr15	10714835	10790123	Rai14	Liver	0.4	enhancing	4930556M19Rik_Rai14
Gm34255	chr8	70708457	70724507	Lsm4	Liver	0.4	repressing	Gm34255_Lsm4
5033417F24Rik	chr1	92908377	92910689	Gpc1	Lung	0.4	repressing	5033417F24Rik_Gpc1
Gm15408	chr5	149000000	149000000	Hmgb1	Lung	0.4	repressing	Gm15408_Hmgb1
LOC102640325	chr7	6397957	6409771	Zfp28	Lung	0.4	enhancing	LOC102640325_Zfp28
A430046D13Rik	chr10	128000000	129000000	Erbb3	Spleen	0.4	enhancing	A430046D13Rik_Erbb3
Gm12188	chr11	49086024	49089282	Tgtp2	Spleen	0.4	repressing	Gm12188_Tgtp2
Gm11478	chr11	86630395	86631072	Tubd1	Spleen	0.4	repressing	Gm11478_Tubd1
Gm32249	chr11	99168147	99171760	Krt222	Spleen	0.4	enhancing	Gm32249_Krt222
LOC102636313	chr4	156000000	156000000	Mmp23	Spleen	0.39	repressing	LOC102636313_Mmp23
2610507I01Rik	chr11	59197792	59202431	Gjc2	Brain	0.38	enhancing	2610507I01Rik_Gjc2
Gm35515	chr5	115000000	115000000	Rpl37rt	Brain	0.38	enhancing	Gm35515_Rpl37rt
Gm5424	chr10	62071021	62072571	2010107G23Rik	Kidney	0.38	repressing	Gm5424_2010107G23Rik
BC021767	chr3	94660588	94667152	Selenbp2	Kidney	0.38	repressing	BC021767_Selenbp2
D030028A08Rik	chr11	96944145	96965060	Copz2	Spleen	0.38	enhancing	D030028A08Rik_Copz2
4933421O10Rik	chr4	33027138	33031323	Ankrd6	Heart	0.37	repressing	4933421O10Rik_Ankrd6
Gm38137	chr1	60860957	60894365	Cd28	Heart	0.36	enhancing	Gm38137_Cd28
Gm34961	chr13	59823585	59833239	Isca1	Kidney	0.36	repressing	Gm34961_Isca1
LOC328448	chr14	79890971	79984136	Olfm4	Kidney	0.36	enhancing	LOC328448_Olfm4
1700086O06Rik	chr18	38238404	38250565	Gnpda1	Spleen	0.36	enhancing	1700086O06Rik_Gnpda1
Mfsd4b4	chr10	39892759	39899238	Mfsd4b3	Heart	0.35	enhancing	Mfsd4b4_Mfsd4b3
AW011738	chr4	156000000	156000000	Perm1	Liver	0.35	enhancing	AW011738_Perm1
D030028A08Rik	chr11	96944145	96965060	Copz2	Lung	0.35	enhancing	D030028A08Rik_Copz2
Gm39747	chr1	193000000	193000000	A130010J15Rik	Spleen	0.35	enhancing	Gm39747_A130010J15Rik
Gm13387	chr2	25121679	25165932	Tubb4b	Kidney	0.34	enhancing	Gm13387_Tubb4b
Gm32502	chr11	99322333	99333259	Krt12	Brain	0.32	enhancing	Gm32502_Krt12
LOC102639518	chr2	164000000	164000000	Ada	Lung	0.32	repressing	LOC102639518_Ada
5930430L01Rik	chr5	149000000	149000000	Hmgb1	Lung	0.32	enhancing	5930430L01Rik_Hmgb1
LOC102634709	chr15	81972349	81972897	Nhp2l1	Spleen	0.32	repressing	LOC102634709_Nhp2l1
Gm17224	chr1	172000000	172000000	Casq1	Heart	0.31	enhancing	Gm17224_Casq1
Gm35312	chr15	55278094	55282124	Col14a1	Liver	0.31	enhancing	Gm35312_Col14a1
Gm31504	chr10	129000000	129000000	Sarnp	Spleen	0.3	enhancing	Gm31504_Sarnp
Mir686	chr14	54616676	54616785	Ajuba	Spleen	0.3	enhancing	Mir686_Ajuba
Gm32391	chr1	164000000	164000000	Nme7	Liver	0.29	repressing	Gm32391_Nme7
Gm39828	chr11	58972449	58977210	Obscn	Spleen	0.29	enhancing	Gm39828_Obscn
4933421O10Rik	chr4	33027138	33031323	Rragd	Spleen	0.29	repressing	4933421O10Rik_Rragd
Gm36313	chr10	25134095	25154140	LOC108167801	Brain	0.28	enhancing	Gm36313_LOC108167801
8430429K09Rik	chr11	3452436	3479831	Selm	Kidney	0.28	enhancing	8430429K09Rik_Selm
AW112010	chr19	11047611	11050566	Ms4a8a	Liver	0.28	repressing	AW112010_Ms4a8a
Serpina3h	chr12	104000000	104000000	Serpina3f	Lung	0.28	repressing	Serpina3h_Serpina3f
Gm9769	chr6	85843820	85845390	Nat8f4	Lung	0.27	enhancing	Gm9769_Nat8f4
Gm5547	chr3	106000000	106000000	Fam212b	Spleen	0.27	enhancing	Gm5547_Fam212b
Gm16984	chr13	34963948	34983318	Eci3	Liver	0.26	enhancing	Gm16984_Eci3
H19	chr7	143000000	143000000	Igf2	Heart	0.25	repressing	H19_Igf2
1500017E21Rik	chr19	36619417	36689479	Hectd2	Heart	0.24	enhancing	1500017E21Rik_Hectd2
Mir7653	chr11	78178826	78178887	Nek8	Liver	0.24	enhancing	Mir7653_Nek8
Gm11478	chr11	86630395	86631072	Tubd1	Lung	0.24	repressing	Gm11478_Tubd1
Gm19897	chr7	28774898	28781514	Lgals4	Spleen	0.24	enhancing	Gm19897_Lgals4
Gm31479	chr7	45595526	45603548	Ntn5	Brain	0.23	enhancing	Gm31479_Ntn5
LOC105246034	chr15	98954065	98979400	Tuba1c	Kidney	0.23	enhancing	LOC105246034_Tuba1c
Gm42151	chr5	109000000	109000000	Idua	Liver	0.23	repressing	Gm42151_Idua
Gm11998	chr11	11555941	11579107	4930415F15Rik	Spleen	0.23	repressing	Gm11998_4930415F15Rik
BC037704	chr19	43675177	43677170	Cutc	Brain	0.22	repressing	BC037704_Cutc
Gm15506	chr7	98682330	98693341	LOC108167485	Brain	0.21	enhancing	Gm15506_LOC108167485
Hoxd3os1	chr2	74710043	74716130	Hoxd10	Kidney	0.21	enhancing	Hoxd3os1_Hoxd10
LOC108167381	chr6	17076260	17171420	Tes	Brain	0.2	repressing	LOC108167381_Tes
Gm26782	chr14	50870468	50877205	Pnp	Heart	0.2	enhancing	Gm26782_Pnp
4930481A15Rik	chr19	5406814	5422847	Snx32	Liver	0.2	enhancing	4930481A15Rik_Snx32
Gm34773	chr17	43787540	43800383	Cyp39a1	Heart	0.19	repressing	Gm34773_Cyp39a1
Gm4876	chr6	17086609	17094502	Tes	Brain	0.18	repressing	Gm4876_Tes
LOC105246034	chr15	98954065	98979400	Tuba1b	Kidney	0.18	enhancing	LOC105246034_Tuba1b
Gm15663	chr10	106000000	106000000	Tmtc2	Lung	0.18	enhancing	Gm15663_Tmtc2
Snord100	chr10	23785753	23785821	Vnn3	Spleen	0.18	enhancing	Snord100_Vnn3
Gm11201	chr11	79023596	79035005	Nos2	Spleen	0.18	enhancing	Gm11201_Nos2
Gm28068	chr15	74966930	75044924	Ly6c1	Brain	0.17	enhancing	Gm28068_Ly6c1
Gm26760	chr15	92343774	92366929	Pdzrn4	Heart	0.17	enhancing	Gm26760_Pdzrn4
LOC105246034	chr15	98954065	98979400	Tuba1a	Kidney	0.17	enhancing	LOC105246034_Tuba1a
Gm28068	chr15	74966930	75044924	Ly6a	Brain	0.16	enhancing	Gm28068_Ly6a
Gm32725	chr5	36698233	36716213	Mrfap1	Heart	0.16	enhancing	Gm32725_Mrfap1
4933421O10Rik	chr4	33027138	33031323	Ankrd6	Kidney	0.16	repressing	4933421O10Rik_Ankrd6
BC024386	chr7	141000000	141000000	Ifitm1	Liver	0.16	enhancing	BC024386_Ifitm1
A930015D03Rik	chr17	35994503	36038174	Atat1	Kidney	0.15	enhancing	A930015D03Rik_Atat1
2500002B13Rik	chr8	57487962	57510262	Hmgb2	Heart	0.14	enhancing	2500002B13Rik_Hmgb2
Gm39822	chr11	51897106	51909624	Cdkl3	Lung	0.14	enhancing	Gm39822_Cdkl3
E130112N10Rik	chr6	125000000	125000000	Mrpl51	Kidney	0.13	repressing	E130112N10Rik_Mrpl51
Gm33533	chr1	36714601	36744792	Zap70	Brain	0.12	enhancing	Gm33533_Zap70
Gm29998	chr19	33392432	33420370	Rnls	Lung	0.12	repressing	Gm29998_Rnls
AW011738	chr4	156000000	156000000	Samd11	Spleen	0.12	repressing	AW011738_Samd11
Gm29998	chr19	33392432	33420370	Rnls	Heart	0.11	repressing	Gm29998_Rnls
E130112N10Rik	chr6	125000000	125000000	Gapdh	Kidney	0.11	repressing	E130112N10Rik_Gapdh
Etohd2	chr13	59769965	59773680	Isca1	Heart	0.09	enhancing	Etohd2_Isca1
5033417F24Rik	chr1	92908377	92910689	Dusp28	Liver	0.09	repressing	5033417F24Rik_Dusp28
Olfr1372-ps1	chr11	52154875	52157907	Cdkl3	Heart	0.08	repressing	Olfr1372-ps1_Cdkl3
C130046K22Rik	chr11	104000000	104000000	Rprml	Lung	0.07	enhancing	C130046K22Rik_Rprml

## Sheet: Table S7
ncRNA	Chr	Start	end	Target	Interaction	Mechanism	Link	Tissue
Meg3	chr12	109540995	109571729	Rian	nc_nc	enhancing	Meg3_Rian	Br_9w
Snrpn	chr7	59982501	60140219	Snurf	pc_pc	enhancing	Snrpn_Snurf	Br_9w
Rian	chr12	109603944	109661716	Mirg	nc_nc	enhancing	Rian_Mirg	Br_9w
Usp29	chr7	6730559	6967220	Peg3	pc_pc	enhancing	Usp29_Peg3	Br_9w
Peg13	chr15	72805603	72810324	Trappc9	nc_pc	enhancing	Peg13_Trappc9	Br_9w
Trappc9	chr15	72589619	73061244	Kcnk9	pc_pc	repressing	Trappc9_Kcnk9	Br_9w
Morf4l1	chr9	90091668	90114820	Rasgrf1	pc_pc	repressing	Morf4l1_Rasgrf1	Br_9w
Peg10	chr6	4747305	4760517	Sgce	pc_pc	enhancing	Peg10_Sgce	Br_9w
B230209E15Rik	chr7	61529409	61615327	A230057D06Rik	nc_nc	enhancing	B230209E15Rik_A230057D06Rik	Br_9w
Meg3	chr12	109540995	109571729	Dlk1	nc_pc	repressing	Meg3_Dlk1	Br_9w
Tuba1a	chr15	98949846	98953501	Tuba1b	pc_pc	enhancing	Tuba1a_Tuba1b	Br_9w
Gm14170	chr2	156378144	156401480	2900097C17Rik	nc_nc	enhancing	Gm14170_2900097C17Rik	Br_9w
Snhg14	chr7	59969576	59974431	Snurf	nc_pc	enhancing	Snhg14_Snurf	Br_9w
Snhg14	chr7	59969576	59974431	Snrpn	nc_pc	enhancing	Snhg14_Snrpn	Br_9w
A230006K03Rik	chr7	61010263	61090414	Gm38451	nc_nc	enhancing	A230006K03Rik_Gm38451	Br_9w
Gm38451	chr7	61090433	61161581	Gm31445	nc_pc	enhancing	Gm38451_Gm31445	Br_9w
A230057D06Rik	chr7	61705849	61927574	A330076H08Rik	nc_nc	enhancing	A230057D06Rik_A330076H08Rik	Br_9w
Nap1l5	chr6	58905232	58907126	Herc3	pc_pc	repressing	Nap1l5_Herc3	Br_9w
Gm29729	chr7	60833595	60922937	A230006K03Rik	nc_nc	enhancing	Gm29729_A230006K03Rik	Br_9w
Ago2	chr15	73101624	73184947	Trappc9	pc_pc	repressing	Ago2_Trappc9	Br_9w
Gm33533	chr1	36714601	36744792	Cox5b	nc_pc	enhancing	Gm33533_Cox5b	Br_9w
H2-K1	chr17	33996011	34000341	Rps18	pc_pc	enhancing	H2-K1_Rps18	Br_9w
Gm9801	chr7	62193479	62279110	Ndn	nc_pc	enhancing	Gm9801_Ndn	Br_9w
H2-K2	chr17	33974658	33978791	AA388235	nc_nc	enhancing	H2-K2_AA388235	Br_9w
Peg3	chr7	6703891	6730441	Zim1	pc_pc	repressing	Peg3_Zim1	Br_9w
Usp29	chr7	6730559	6967220	Zim1	pc_pc	repressing	Usp29_Zim1	Br_9w
Gm9769	chr6	85843820	85845390	Nat8f2	nc_pc	repressing	Gm9769_Nat8f2	Br_9w
LOC102631979	chr11	11958405	11967116	Grb10	nc_pc	enhancing	LOC102631979_Grb10	Br_9w
H2-K2	chr17	33974658	33978791	Rps18	nc_pc	enhancing	H2-K2_Rps18	Br_9w
Gm36490	chr18	12953397	12962658	Impact	nc_pc	repressing	Gm36490_Impact	Br_9w
AA388235	chr17	33981491	33985358	Rps18	nc_pc	enhancing	AA388235_Rps18	Br_9w
H2-K2	chr17	33974658	33978791	H2-K1	nc_pc	enhancing	H2-K2_H2-K1	Br_9w
AA388235	chr17	33981491	33985358	H2-K1	nc_pc	enhancing	AA388235_H2-K1	Br_9w
Ldhb	chr6	142490248	142507957	Spx	pc_pc	enhancing	Ldhb_Spx	Br_9w
LOC108167819	chr10	70599777	70680214	Gm40688	nc_nc	enhancing	LOC108167819_Gm40688	Br_9w
LOC102638183	chr4	150315146	150315616	Eno1	pc_pc	enhancing	LOC102638183_Eno1	Br_9w
Mir686	chr14	54616676	54616785	Psmb5	nc_pc	enhancing	Mir686_Psmb5	Br_9w
Mroh7	chr4	106680416	106736616	Ttc4	pc_pc	enhancing	Mroh7_Ttc4	Br_9w
C230091D08Rik	chr7	59307923	59324149	Gm22496	nc_pc	enhancing	C230091D08Rik_Gm22496	Br_9w
C230062I16Rik	chr7	29960892	29969664	Zfp420	nc_pc	repressing	C230062I16Rik_Zfp420	Br_9w
Dcdc2b	chr4	129608330	129614479	Tmem234	pc_pc	enhancing	Dcdc2b_Tmem234	Br_9w
LOC108167381	chr6	17076260	17171420	Gm4876	nc_nc	enhancing	LOC108167381_Gm4876	Br_9w
C920006O11Rik	chr9	78175913	78178882	Gsta4	nc_pc	enhancing	C920006O11Rik_Gsta4	Br_9w
E430024I08Rik	chr13	74433048	74463820	Zfp825	nc_pc	enhancing	E430024I08Rik_Zfp825	Br_9w
Gm13629	chr2	66440879	66547472	Scn9a	nc_pc	enhancing	Gm13629_Scn9a	Br_9w
Gm7120	chr13	119488038	119610459	4833420G17Rik	pc_pc	enhancing	Gm7120_4833420G17Rik	Br_9w
2810013P06Rik	chr8	123042574	123044602	Rpl13	nc_pc	enhancing	2810013P06Rik_Rpl13	Br_9w
A430046D13Rik	chr10	128499246	128504242	Myl6	nc_pc	enhancing	A430046D13Rik_Myl6	Br_9w
Dnajc9	chr14	20384637	20388910	Nudt13	pc_pc	enhancing	Dnajc9_Nudt13	Br_9w
Gm39080	chr7	119730803	119739429	Gm5601	nc_pc	enhancing	Gm39080_Gm5601	Br_9w
4933431E20Rik	chr3	107888849	107896213	Gstm7	nc_pc	repressing	4933431E20Rik_Gstm7	Br_9w
Trmt10a	chr3	138143516	138159821	Mttp	pc_pc	enhancing	Trmt10a_Mttp	Br_9w
Polr2h	chr16	20717825	20722272	Psmd2	pc_pc	enhancing	Polr2h_Psmd2	Br_9w
Gm35466	chr8	122823423	122838033	Acsf3	nc_pc	enhancing	Gm35466_Acsf3	Br_9w
4930471C04Rik	chr14	64099294	64104235	Gm17116	nc_nc	enhancing	4930471C04Rik_Gm17116	Br_9w
4933421O10Rik	chr4	33027138	33031323	Gabrr2	nc_pc	enhancing	4933421O10Rik_Gabrr2	Br_9w
9230112J17Rik	chr9	60523966	60545882	Thsd4	nc_pc	enhancing	9230112J17Rik_Thsd4	Br_9w
Apitd1	chr4	149128348	149137600	Cort	pc_pc	enhancing	Apitd1_Cort	Br_9w
Gm10516	chr1	192136897	192151025	Gm30956	nc_nc	enhancing	Gm10516_Gm30956	Br_9w
LOC101056001	chr11	99417137	99425499	Krt12	nc_pc	enhancing	LOC101056001_Krt12	Br_9w
Asb4	chr6	5383385	5433022	Pon2	pc_pc	enhancing	Asb4_Pon2	Br_9w
Copg2	chr6	30747553	30896832	Mest	pc_pc	repressing	Copg2_Mest	Br_9w
E230029C05Rik	chr7	90029158	90049071	l7Rn6	nc_pc	enhancing	E230029C05Rik_l7Rn6	Br_9w
Gm14170	chr2	156378144	156401480	Cnbd2	nc_pc	enhancing	Gm14170_Cnbd2	Br_9w
2900097C17Rik	chr2	156388062	156392979	Cnbd2	nc_pc	enhancing	2900097C17Rik_Cnbd2	Br_9w
Nat8f4	chr6	85899049	85909428	Nat8f2	pc_pc	repressing	Nat8f4_Nat8f2	Br_9w
4930578M01Rik	chr15	98985964	98989281	Tuba1b	nc_pc	repressing	4930578M01Rik_Tuba1b	Br_9w
Gm31356	chr19	55099542	55118931	Gucy2g	nc_pc	repressing	Gm31356_Gucy2g	Br_9w
Slc9b2	chr3	135307691	135342845	Bdh2	pc_pc	repressing	Slc9b2_Bdh2	Br_9w
Pcdhb6	chr18	37334027	37336346	Pcdhb2	pc_pc	repressing	Pcdhb6_Pcdhb2	Br_9w
Gm26881	chr4	43046154	43053256	Vcp	nc_pc	repressing	Gm26881_Vcp	Br_9w
5033417F24Rik	chr1	92908377	92910689	Dusp28	nc_pc	repressing	5033417F24Rik_Dusp28	Br_9w
Gm9769	chr6	85843820	85845390	Nat8f4	nc_pc	enhancing	Gm9769_Nat8f4	Br_9w
Psenen	chr7	30561864	30563184	Hspb6	pc_pc	enhancing	Psenen_Hspb6	Br_9w
5830418P13Rik	chr9	103423577	103461260	Cdv3	nc_pc	repressing	5830418P13Rik_Cdv3	Br_9w
1700030C10Rik	chr12	20804388	20815779	3110053B16Rik	nc_nc	enhancing	1700030C10Rik_3110053B16Rik	Br_9w
Mss51	chr14	20482856	20496901	Dnajc9	pc_pc	repressing	Mss51_Dnajc9	Br_9w
Ly6c1	chr15	75044017	75048853	Ly6a	pc_pc	enhancing	Ly6c1_Ly6a	Br_9w
4930578M01Rik	chr15	98985964	98989281	Tuba1a	nc_pc	repressing	4930578M01Rik_Tuba1a	Br_9w
Gm35685	chr16	20587929	20589971	Ap2m1	nc_pc	enhancing	Gm35685_Ap2m1	Br_9w
Slc6a16	chr7	45240752	45273365	Dkkl1	pc_pc	repressing	Slc6a16_Dkkl1	Br_9w
Gm30248	chr1	42598930	42641594	LOC108167622	nc_nc	enhancing	Gm30248_LOC108167622	Br_9w
2810029C07Rik	chr12	111572316	111574402	Ckb	nc_pc	enhancing	2810029C07Rik_Ckb	Br_9w
Gm35685	chr16	20587929	20589971	Psmd2	nc_pc	enhancing	Gm35685_Psmd2	Br_9w
5830418P13Rik	chr9	103423577	103461260	Bfsp2	nc_pc	repressing	5830418P13Rik_Bfsp2	Br_9w
Gm27199	chr5	120419655	120431772	Sdsl	nc_pc	repressing	Gm27199_Sdsl	Br_9w
Bfsp2	chr9	103424923	103480328	Cdv3	pc_pc	enhancing	Bfsp2_Cdv3	Br_9w
4933406C10Rik	chr12	32919383	32953789	Cdhr3	nc_pc	enhancing	4933406C10Rik_Cdhr3	Br_9w
Airn	chr17	12741310	12859884	Acat3	nc_pc	repressing	Airn_Acat3	Br_9w
Slfn5	chr11	82951348	82964855	Nle1	pc_pc	repressing	Slfn5_Nle1	Br_9w
Gm35515	chr5	115194377	115205256	Dynll1	nc_pc	enhancing	Gm35515_Dynll1	Br_9w
Gm16124	chr9	53667245	53681330	Slc35f2	nc_pc	enhancing	Gm16124_Slc35f2	Br_9w
Acsf2	chr11	94557101	94601890	Mycbpap	pc_pc	repressing	Acsf2_Mycbpap	Br_9w
Cthrc1	chr15	39076850	39087121	Fzd6	pc_pc	enhancing	Cthrc1_Fzd6	Br_9w
Mrpl27	chr11	94653769	94661932	Acsf2	pc_pc	enhancing	Mrpl27_Acsf2	Br_9w
Fam161a	chr11	23006691	23045743	Zrsr1	pc_pc	repressing	Fam161a_Zrsr1	Br_9w
2610507I01Rik	chr11	59197792	59202431	Gjc2	nc_pc	enhancing	2610507I01Rik_Gjc2	Br_9w
Gm35515	chr5	115194377	115205256	Rpl37rt	nc_pc	enhancing	Gm35515_Rpl37rt	Br_9w
Mrpl51	chr6	125192199	125194392	Gapdh	pc_pc	enhancing	Mrpl51_Gapdh	Br_9w
Abca6	chr11	110174637	110251776	Abca8a	pc_pc	enhancing	Abca6_Abca8a	Br_9w
Golga7	chr8	23241325	23257434	Gm15816	pc_pc	repressing	Golga7_Gm15816	Br_9w
Mroh7	chr4	106680416	106736616	Pars2	pc_pc	enhancing	Mroh7_Pars2	Br_9w
Rpl28	chr7	4792887	4794562	Tmem238	pc_pc	enhancing	Rpl28_Tmem238	Br_9w
Rsl24d1	chr9	73113468	73123333	Khdc3	pc_pc	repressing	Rsl24d1_Khdc3	Br_9w
Gm32502	chr11	99322333	99333259	Krt12	nc_pc	enhancing	Gm32502_Krt12	Br_9w
Thnsl1	chr2	21205356	21215009	Enkur	pc_pc	enhancing	Thnsl1_Enkur	Br_9w
Ttc4	chr4	106658201	106678969	Pars2	pc_pc	enhancing	Ttc4_Pars2	Br_9w
Tmed2	chr5	124540790	124550503	Snrnp35	pc_pc	repressing	Tmed2_Snrnp35	Br_9w
Gm36313	chr10	25134095	25154140	LOC108167801	nc_pc	enhancing	Gm36313_LOC108167801	Br_9w
Wdfy1	chr1	79702261	79776047	Ap1s3	pc_pc	repressing	Wdfy1_Ap1s3	Br_9w
Gm32502	chr11	99322333	99333259	LOC101056001	nc_nc	enhancing	Gm32502_LOC101056001	Br_9w
l7Rn6	chr7	89917528	89941223	Ccdc81	pc_pc	enhancing	l7Rn6_Ccdc81	Br_9w
Car14	chr3	95897767	95905119	Mrps21	pc_pc	repressing	Car14_Mrps21	Br_9w
LOC108167732	chr1	151241600	151251348	LOC108167733	nc_nc	enhancing	LOC108167732_LOC108167733	Br_9w
Gm31479	chr7	45595526	45603548	Ntn5	nc_pc	enhancing	Gm31479_Ntn5	Br_9w
Pih1d2	chr9	50617320	50625000	Il18	pc_pc	enhancing	Pih1d2_Il18	Br_9w
BC037704	chr19	43675177	43677170	Cutc	nc_pc	repressing	BC037704_Cutc	Br_9w
Gstm4	chr3	108030569	108045082	Gstm7	pc_pc	repressing	Gstm4_Gstm7	Br_9w
Gm15506	chr7	98682330	98693341	LOC108167485	nc_pc	enhancing	Gm15506_LOC108167485	Br_9w
LOC108167381	chr6	17076260	17171420	Tes	nc_pc	repressing	LOC108167381_Tes	Br_9w
Cchcr1	chr17	35517038	35531015	Tcf19	pc_pc	enhancing	Cchcr1_Tcf19	Br_9w
Gm4876	chr6	17086609	17094502	Tes	nc_pc	repressing	Gm4876_Tes	Br_9w
Gm28068	chr15	74966930	75044924	Ly6c1	nc_pc	enhancing	Gm28068_Ly6c1	Br_9w
Gm28068	chr15	74966930	75044924	Ly6a	nc_pc	enhancing	Gm28068_Ly6a	Br_9w
Zap70	chr1	36761797	36782821	Cox5b	pc_pc	enhancing	Zap70_Cox5b	Br_9w
Scd4	chr19	44333325	44346743	Scd3	pc_pc	enhancing	Scd4_Scd3	Br_9w
Aunip	chr4	134510998	134523922	Stmn1	pc_pc	repressing	Aunip_Stmn1	Br_9w
Gm33533	chr1	36714601	36744792	Zap70	nc_pc	enhancing	Gm33533_Zap70	Br_9w
Myh7	chr14	54970683	54994549	Ppp1r3e	pc_pc	enhancing	Myh7_Ppp1r3e	Br_9w
Tmem30c	chr16	57266138	57301904	Nit2	pc_pc	enhancing	Tmem30c_Nit2	Br_9w
Gm10336	chr13	12182716	12186488	Mtr	nc_pc	enhancing	Gm10336_Mtr	He_9w
Airn	chr17	12741310	12859884	Igf2r	nc_pc	repressing	Airn_Igf2r	He_9w
Snrpn	chr7	59982501	60140219	Snurf	pc_pc	enhancing	Snrpn_Snurf	He_9w
Peg13	chr15	72805603	72810324	Trappc9	nc_pc	enhancing	Peg13_Trappc9	He_9w
BB114814	chr7	131283586	131306452	5430419D17Rik	pc_pc	enhancing	BB114814_5430419D17Rik	He_9w
Tuba1a	chr15	98949846	98953501	Tuba1b	pc_pc	enhancing	Tuba1a_Tuba1b	He_9w
Meg3	chr12	109540995	109571729	Rian	nc_nc	enhancing	Meg3_Rian	He_9w
Gm35268	chr19	27312631	27321729	Kcnv2	nc_pc	enhancing	Gm35268_Kcnv2	He_9w
LOC102631979	chr11	11958405	11967116	Grb10	nc_pc	enhancing	LOC102631979_Grb10	He_9w
Appl2	chr10	83600032	83648860	Aldh1l2	pc_pc	repressing	Appl2_Aldh1l2	He_9w
Snhg14	chr7	59969576	59974431	Snurf	nc_pc	enhancing	Snhg14_Snurf	He_9w
Snhg14	chr7	59969576	59974431	Snrpn	nc_pc	enhancing	Snhg14_Snrpn	He_9w
Aox1	chr1	58029805	58106410	Sgol2a	pc_pc	enhancing	Aox1_Sgol2a	He_9w
Cyfip2	chr11	46193848	46312859	Adam19	pc_pc	repressing	Cyfip2_Adam19	He_9w
H2-K1	chr17	33996011	34000341	Rps18	pc_pc	enhancing	H2-K1_Rps18	He_9w
Atp6v1g1	chr4	63544764	63550701	Whrn	pc_pc	enhancing	Atp6v1g1_Whrn	He_9w
Hexb	chr13	97176330	97198357	Nsa2	pc_pc	enhancing	Hexb_Nsa2	He_9w
Ly6c1	chr15	75044017	75048853	Ly6e	pc_pc	enhancing	Ly6c1_Ly6e	He_9w
H2-K2	chr17	33974658	33978791	Rps18	nc_pc	enhancing	H2-K2_Rps18	He_9w
Gm11816	chr4	9282225	9287510	Clvs1	nc_pc	enhancing	Gm11816_Clvs1	He_9w
Ly6a	chr15	74994876	74998031	Ly6e	pc_pc	enhancing	Ly6a_Ly6e	He_9w
Fgl2	chr5	21372672	21378386	Gsap	pc_pc	repressing	Fgl2_Gsap	He_9w
Gm12167	chr11	46342096	46345020	Cyfip2	nc_pc	enhancing	Gm12167_Cyfip2	He_9w
Tmem144	chr3	79812563	79852789	Rxfp1	pc_pc	repressing	Tmem144_Rxfp1	He_9w
H2-K2	chr17	33974658	33978791	H2-K1	nc_pc	enhancing	H2-K2_H2-K1	He_9w
LOC108167591	chr8	32471077	32477346	Nrg1	nc_pc	enhancing	LOC108167591_Nrg1	He_9w
Sort1	chr3	108284052	108361519	Psma5	pc_pc	enhancing	Sort1_Psma5	He_9w
Prom1	chr5	43993620	44102250	Cd38	pc_pc	repressing	Prom1_Cd38	He_9w
1110032A03Rik	chr9	50762827	50771402	Dixdc1	pc_pc	enhancing	1110032A03Rik_Dixdc1	He_9w
2610507I01Rik	chr11	59197792	59202431	Arf1	nc_pc	enhancing	2610507I01Rik_Arf1	He_9w
Gm14170	chr2	156378144	156401480	2900097C17Rik	nc_nc	enhancing	Gm14170_2900097C17Rik	He_9w
Mrpl51	chr6	125192199	125194392	Gapdh	pc_pc	enhancing	Mrpl51_Gapdh	He_9w
Mir686	chr14	54616676	54616785	Psmb5	nc_pc	enhancing	Mir686_Psmb5	He_9w
LOC102638183	chr4	150315146	150315616	Eno1	pc_pc	enhancing	LOC102638183_Eno1	He_9w
Ly6c1	chr15	75044017	75048853	Ly6a	pc_pc	enhancing	Ly6c1_Ly6a	He_9w
4921504A21Rik	chr5	19202367	19226555	Magi2	nc_pc	enhancing	4921504A21Rik_Magi2	He_9w
4931440F15Rik	chr11	29822394	29825668	Eml6	pc_pc	enhancing	4931440F15Rik_Eml6	He_9w
Gm34338	chr15	99249505	99284416	1700120C14Rik	nc_nc	enhancing	Gm34338_1700120C14Rik	He_9w
Gm35438	chr19	27101950	27316698	Gm35268	nc_nc	enhancing	Gm35438_Gm35268	He_9w
Gm35438	chr19	27101950	27316698	Kcnv2	nc_pc	enhancing	Gm35438_Kcnv2	He_9w
Abcb1b	chr5	8798146	8866314	Abcb1a	pc_pc	enhancing	Abcb1b_Abcb1a	He_9w
Pes1	chr11	3963807	3980004	Osbp2	pc_pc	enhancing	Pes1_Osbp2	He_9w
Fkbp10	chr11	100415693	100424840	P3h4	pc_pc	enhancing	Fkbp10_P3h4	He_9w
Btf3	chr13	98309896	98317006	Ankra2	pc_pc	repressing	Btf3_Ankra2	He_9w
9630028I04Rik	chr17	27235074	27248066	Ip6k3	nc_pc	repressing	9630028I04Rik_Ip6k3	He_9w
Smco2	chr6	146850085	146871406	Arntl2	pc_pc	repressing	Smco2_Arntl2	He_9w
Dcdc2b	chr4	129608330	129614479	Tmem234	pc_pc	enhancing	Dcdc2b_Tmem234	He_9w
Plet1os	chr9	50488798	50504805	Pts	nc_pc	enhancing	Plet1os_Pts	He_9w
AI506816	chr5	23692260	23712667	Gm42226	nc_pc	enhancing	AI506816_Gm42226	He_9w
Psmb3	chr11	97703433	97713500	Cisd3	pc_pc	enhancing	Psmb3_Cisd3	He_9w
Ankrd6	chr4	32804026	32950883	Lyrm2	pc_pc	repressing	Ankrd6_Lyrm2	He_9w
E430024I08Rik	chr13	74433048	74463820	Zfp825	nc_pc	enhancing	E430024I08Rik_Zfp825	He_9w
Cd276	chr9	58524299	58555033	6030419C18Rik	pc_pc	repressing	Cd276_6030419C18Rik	He_9w
AU021092	chr16	5211813	5222308	Sec14l5	pc_pc	repressing	AU021092_Sec14l5	He_9w
Gm30735	chr3	53703041	53735763	Frem2	nc_pc	enhancing	Gm30735_Frem2	He_9w
Gm15408	chr5	149006961	149012776	Hmgb1	nc_pc	repressing	Gm15408_Hmgb1	He_9w
Best3	chr10	116986313	117025687	Myrfl	pc_pc	enhancing	Best3_Myrfl	He_9w
Isoc2b	chr7	4844958	4866179	Rpl28	pc_pc	enhancing	Isoc2b_Rpl28	He_9w
Rangrf	chr11	68972483	68975185	Rpl26	pc_pc	enhancing	Rangrf_Rpl26	He_9w
5730422E09Rik	chr5	149119564	149182036	Hmgb1	nc_pc	repressing	5730422E09Rik_Hmgb1	He_9w
Sbk2	chr7	4956909	4964470	Isoc2b	pc_pc	repressing	Sbk2_Isoc2b	He_9w
LOC108167929	chr11	106365563	106374743	Scn4a	nc_pc	enhancing	LOC108167929_Scn4a	He_9w
Gm40528	chr9	66872059	66883930	Aph1b	nc_pc	enhancing	Gm40528_Aph1b	He_9w
Gm12092	chr11	29606678	29646083	Eml6	nc_pc	repressing	Gm12092_Eml6	He_9w
LOC108167711	chr9	92143361	92175188	Gm31588	nc_nc	repressing	LOC108167711_Gm31588	He_9w
Gm31588	chr9	92186966	92228744	Plscr1	nc_pc	enhancing	Gm31588_Plscr1	He_9w
Gm12185	chr11	48904655	48927182	Trim7	pc_pc	repressing	Gm12185_Trim7	He_9w
LOC108168747	chr2	36191008	36193743	Mrrf	pc_pc	enhancing	LOC108168747_Mrrf	He_9w
Cabp1	chr5	115168690	115194381	Rpl37rt	pc_pc	enhancing	Cabp1_Rpl37rt	He_9w
Fxyd6	chr9	45370184	45396159	Tmprss13	pc_pc	repressing	Fxyd6_Tmprss13	He_9w
Lyz1	chr10	117287794	117292868	Lyz2	pc_pc	repressing	Lyz1_Lyz2	He_9w
Gm19277	chr15	85149253	85156132	Fbln1	nc_pc	enhancing	Gm19277_Fbln1	He_9w
Fam175a	chr5	100804801	100845328	Helq	pc_pc	enhancing	Fam175a_Helq	He_9w
2900089D17Rik	chr5	144241780	144256205	Baiap2l1	nc_pc	enhancing	2900089D17Rik_Baiap2l1	He_9w
LOC108167711	chr9	92143361	92175188	Plscr1	nc_pc	repressing	LOC108167711_Plscr1	He_9w
Camk2b	chr11	5969641	6066125	Gck	pc_pc	enhancing	Camk2b_Gck	He_9w
Ly6c2	chr15	75108160	75112036	Ly6c1	pc_pc	enhancing	Ly6c2_Ly6c1	He_9w
Polr2h	chr16	20717825	20722272	Psmd2	pc_pc	enhancing	Polr2h_Psmd2	He_9w
Mx1	chr16	97447034	97462906	Mx2	nc_nc	enhancing	Mx1_Mx2	He_9w
1700123M08Rik	chr4	11966573	11994295	Rbm12b2	nc_pc	enhancing	1700123M08Rik_Rbm12b2	He_9w
Gm30586	chr11	65270009	65287592	Gm12295	nc_nc	enhancing	Gm30586_Gm12295	He_9w
Csad	chr15	102176996	102205052	Igfbp6	pc_pc	enhancing	Csad_Igfbp6	He_9w
Rbm12b1	chr4	12138956	12148922	Rbm12b2	pc_pc	enhancing	Rbm12b1_Rbm12b2	He_9w
Colgalt2	chr1	152399804	152510695	Tsen15	pc_pc	enhancing	Colgalt2_Tsen15	He_9w
Gm41581	chr17	43721472	43746516	Cyp39a1	nc_pc	repressing	Gm41581_Cyp39a1	He_9w
Tdg	chr10	82629820	82650494	1190007I07Rik	pc_pc	enhancing	Tdg_1190007I07Rik	He_9w
Mss51	chr14	20482856	20496901	Dnajc9	pc_pc	repressing	Mss51_Dnajc9	He_9w
Mpv17l	chr16	13903160	13949619	Pdxdc1	pc_pc	enhancing	Mpv17l_Pdxdc1	He_9w
Mettl1	chr10	127041642	127046365	Avil	pc_pc	enhancing	Mettl1_Avil	He_9w
Vamp1	chr6	125215580	125222306	Mrpl51	pc_pc	enhancing	Vamp1_Mrpl51	He_9w
Mfsd4b1	chr10	40001572	40025268	Mfsd4b3	pc_pc	enhancing	Mfsd4b1_Mfsd4b3	He_9w
Setdb2	chr14	59402008	59440880	Setdb2-phf11c	pc_pc	enhancing	Setdb2_Setdb2-phf11c	He_9w
Mpv17	chr5	31140662	31154251	Atraid	pc_pc	enhancing	Mpv17_Atraid	He_9w
E430018J23Rik	chr7	127390829	127393662	Zfp764	pc_pc	enhancing	E430018J23Rik_Zfp764	He_9w
Gm38137	chr1	60860957	60894365	Ctla4	nc_pc	repressing	Gm38137_Ctla4	He_9w
5033417F24Rik	chr1	92908377	92910689	Dusp28	nc_pc	repressing	5033417F24Rik_Dusp28	He_9w
Gm16365	chr10	39559455	39613898	E130307A14Rik	nc_nc	repressing	Gm16365_E130307A14Rik	He_9w
Snph	chr2	151590548	151633030	Sdcbp2	pc_pc	enhancing	Snph_Sdcbp2	He_9w
Abhd1	chr5	30950065	30955095	Atraid	nc_pc	repressing	Abhd1_Atraid	He_9w
2500002B13Rik	chr8	57487962	57510262	Galnt7	nc_pc	enhancing	2500002B13Rik_Galnt7	He_9w
Spsb4	chr9	96943481	97018355	Pxylp1	pc_pc	repressing	Spsb4_Pxylp1	He_9w
Agap2	chr10	127073251	127093170	Mettl1	pc_pc	repressing	Agap2_Mettl1	He_9w
Tuba1c	chr15	99029890	99038105	Tuba1b	pc_pc	enhancing	Tuba1c_Tuba1b	He_9w
Tuba1c	chr15	99029890	99038105	Tuba1a	pc_pc	enhancing	Tuba1c_Tuba1a	He_9w
Rps2	chr17	24720062	24721927	Gfer	pc_pc	enhancing	Rps2_Gfer	He_9w
4933421O10Rik	chr4	33027138	33031323	Ankrd6	nc_pc	repressing	4933421O10Rik_Ankrd6	He_9w
Gm38137	chr1	60860957	60894365	Cd28	nc_pc	enhancing	Gm38137_Cd28	He_9w
Peg3	chr7	6703891	6730441	Zim1	pc_pc	enhancing	Peg3_Zim1	He_9w
Mfsd4b4	chr10	39892759	39899238	Mfsd4b3	nc_pc	enhancing	Mfsd4b4_Mfsd4b3	He_9w
Vamp1	chr6	125215580	125222306	Gapdh	pc_pc	enhancing	Vamp1_Gapdh	He_9w
Plekhh1	chr12	79029162	79081655	Tmem229b	pc_pc	repressing	Plekhh1_Tmem229b	He_9w
Gm17224	chr1	172206821	172213686	Casq1	nc_pc	enhancing	Gm17224_Casq1	He_9w
Lsm7	chr10	80852823	80855247	Oaz1	pc_pc	enhancing	Lsm7_Oaz1	He_9w
Agap2	chr10	127073251	127093170	Avil	pc_pc	repressing	Agap2_Avil	He_9w
H2-D1	chr17	35263093	35267497	Atp6v1g2	pc_pc	enhancing	H2-D1_Atp6v1g2	He_9w
Ptgs1	chr2	36216743	36252275	Mrrf	pc_pc	enhancing	Ptgs1_Mrrf	He_9w
Ptgs1	chr2	36216743	36252275	LOC108168747	pc_pc	enhancing	Ptgs1_LOC108168747	He_9w
Ncam1	chr9	49502128	49799427	Ttc12	pc_pc	enhancing	Ncam1_Ttc12	He_9w
Gps1	chr11	120784259	120789102	Cbr2	pc_pc	enhancing	Gps1_Cbr2	He_9w
H19	chr7	142575529	142578146	Igf2	nc_pc	repressing	H19_Igf2	He_9w
Pogk	chr1	166393609	166409850	Ildr2	pc_pc	repressing	Pogk_Ildr2	He_9w
1500017E21Rik	chr19	36619417	36689479	Hectd2	nc_pc	enhancing	1500017E21Rik_Hectd2	He_9w
Ttf2	chr3	100938859	100969725	Trim45	pc_pc	repressing	Ttf2_Trim45	He_9w
Enc1	chr13	97241104	97253040	Hexb	pc_pc	enhancing	Enc1_Hexb	He_9w
Gm26782	chr14	50870468	50877205	Pnp	nc_pc	enhancing	Gm26782_Pnp	He_9w
Gm34773	chr17	43787540	43800383	Cyp39a1	nc_pc	repressing	Gm34773_Cyp39a1	He_9w
Gm26760	chr15	92343774	92366929	Pdzrn4	nc_pc	enhancing	Gm26760_Pdzrn4	He_9w
Gm41581	chr17	43721472	43746516	Gm34773	nc_nc	enhancing	Gm41581_Gm34773	He_9w
Gm32187	chr14	17517931	17527015	Gm32269	nc_nc	repressing	Gm32187_Gm32269	He_9w
Gm32725	chr5	36698233	36716213	Mrfap1	nc_pc	enhancing	Gm32725_Mrfap1	He_9w
2500002B13Rik	chr8	57487962	57510262	Hmgb2	nc_pc	enhancing	2500002B13Rik_Hmgb2	He_9w
Ttc38	chr15	85832303	85858822	Cdpf1	pc_pc	repressing	Ttc38_Cdpf1	He_9w
Galnt7	chr8	57523824	57653055	Hmgb2	pc_pc	enhancing	Galnt7_Hmgb2	He_9w
Gm29998	chr19	33392432	33420370	Rnls	nc_pc	repressing	Gm29998_Rnls	He_9w
Gm14057	chr2	130801965	130804101	A730017L22Rik	nc_nc	enhancing	Gm14057_A730017L22Rik	He_9w
Etohd2	chr13	59769965	59773680	Isca1	nc_pc	enhancing	Etohd2_Isca1	He_9w
Olfr1372-ps1	chr11	52154875	52157907	Cdkl3	nc_pc	repressing	Olfr1372-ps1_Cdkl3	He_9w
H2-K1	chr17	33996011	34000341	Rps18	pc_pc	enhancing	H2-K1_Rps18	Ki_9w
Mfsd4b1	chr10	40001572	40025268	Mfsd4b5	pc_pc	repressing	Mfsd4b1_Mfsd4b5	Ki_9w
Kng1	chr16	23058219	23082078	Hrg	pc_pc	enhancing	Kng1_Hrg	Ki_9w
Cyp2c44	chr19	44005021	44029256	Cpn1	pc_pc	enhancing	Cyp2c44_Cpn1	Ki_9w
Akr1c18	chr13	4132614	4150651	Akr1c14	pc_pc	enhancing	Akr1c18_Akr1c14	Ki_9w
Airn	chr17	12741310	12859884	Igf2r	nc_pc	repressing	Airn_Igf2r	Ki_9w
Ly6a	chr15	74994876	74998031	Ly6e	pc_pc	enhancing	Ly6a_Ly6e	Ki_9w
Retsat	chr6	72598627	72607488	Capg	pc_pc	repressing	Retsat_Capg	Ki_9w
Gm35993	chr1	127693610	127732964	Acmsd	nc_pc	repressing	Gm35993_Acmsd	Ki_9w
Ugt1a7c	chr1	88095000	88220002	Ugt1a9	pc_pc	enhancing	Ugt1a7c_Ugt1a9	Ki_9w
Akr1c13	chr13	4191165	4205604	Akr1c18	pc_pc	repressing	Akr1c13_Akr1c18	Ki_9w
Ces1e	chr8	93201217	93229631	Ces1d	pc_pc	enhancing	Ces1e_Ces1d	Ki_9w
LOC102640771	chr1	130809978	130818910	Pigr	nc_pc	repressing	LOC102640771_Pigr	Ki_9w
Snhg17	chr2	158353699	158361522	Snhg11	nc_pc	enhancing	Snhg17_Snhg11	Ki_9w
Snrpn	chr7	59982501	60140219	Snurf	pc_pc	enhancing	Snrpn_Snurf	Ki_9w
Gm39079	chr7	119610689	119620435	Pdilt	nc_pc	repressing	Gm39079_Pdilt	Ki_9w
Ly6c1	chr15	75044017	75048853	Ly6e	pc_pc	enhancing	Ly6c1_Ly6e	Ki_9w
Ces2c	chr8	104847067	104854483	Ces2b	pc_pc	repressing	Ces2c_Ces2b	Ki_9w
5730422E09Rik	chr5	149119564	149182036	Gm8615	nc_nc	enhancing	5730422E09Rik_Gm8615	Ki_9w
Cyp2d12	chr15	82555043	82559413	Cyp2d9	pc_pc	repressing	Cyp2d12_Cyp2d9	Ki_9w
Hsd17b14	chr7	45554855	45567321	Ftl1	pc_pc	enhancing	Hsd17b14_Ftl1	Ki_9w
H2-K2	chr17	33974658	33978791	Rps18	nc_pc	enhancing	H2-K2_Rps18	Ki_9w
Afap1l2	chr19	56912353	57008591	Vwa2	pc_pc	repressing	Afap1l2_Vwa2	Ki_9w
Gm40260	chr5	4073413	4077829	Cyp51	nc_pc	enhancing	Gm40260_Cyp51	Ki_9w
Rdh18-ps	chr10	127824215	127846565	Rdh19	nc_pc	enhancing	Rdh18-ps_Rdh19	Ki_9w
Ly6c1	chr15	75044017	75048853	Ly6a	pc_pc	enhancing	Ly6c1_Ly6a	Ki_9w
Gm5820	chr18	38892455	38981623	Fgf1	pc_pc	enhancing	Gm5820_Fgf1	Ki_9w
Slco1a6	chr6	142085760	142186177	Gm6614	pc_pc	enhancing	Slco1a6_Gm6614	Ki_9w
Mfsd4b5	chr10	39958060	39986646	Mfsd4b3	pc_pc	repressing	Mfsd4b5_Mfsd4b3	Ki_9w
Scp2	chr4	108043829	108144971	Podn	pc_pc	enhancing	Scp2_Podn	Ki_9w
Mfsd4b1	chr10	40001572	40025268	Mfsd4b3	pc_pc	enhancing	Mfsd4b1_Mfsd4b3	Ki_9w
H2-K2	chr17	33974658	33978791	H2-K1	nc_pc	enhancing	H2-K2_H2-K1	Ki_9w
Gm19950	chr7	119626518	119642645	Pdilt	nc_pc	repressing	Gm19950_Pdilt	Ki_9w
AA388235	chr17	33981491	33985358	Rps18	nc_pc	enhancing	AA388235_Rps18	Ki_9w
Rpl35a	chr16	33056452	33060189	Iqcg	pc_pc	repressing	Rpl35a_Iqcg	Ki_9w
H2-K2	chr17	33974658	33978791	AA388235	nc_nc	enhancing	H2-K2_AA388235	Ki_9w
Snhg14	chr7	59969576	59974431	Snurf	nc_pc	enhancing	Snhg14_Snurf	Ki_9w
Snhg14	chr7	59969576	59974431	Snrpn	nc_pc	enhancing	Snhg14_Snrpn	Ki_9w
LOC108167819	chr10	70599777	70680214	Gm40688	nc_nc	enhancing	LOC108167819_Gm40688	Ki_9w
LOC102638183	chr4	150315146	150315616	Eno1	pc_pc	enhancing	LOC102638183_Eno1	Ki_9w
Aldob	chr4	49535992	49549546	Baat	pc_pc	repressing	Aldob_Baat	Ki_9w
Isoc2b	chr7	4844958	4866179	Rpl28	pc_pc	enhancing	Isoc2b_Rpl28	Ki_9w
LOC108167819	chr10	70599777	70680214	Phyhipl	nc_pc	enhancing	LOC108167819_Phyhipl	Ki_9w
Gm39079	chr7	119610689	119620435	Gm19950	nc_nc	enhancing	Gm39079_Gm19950	Ki_9w
Rpl37	chr15	5116612	5119140	C7	pc_pc	repressing	Rpl37_C7	Ki_9w
AA388235	chr17	33981491	33985358	H2-K1	nc_pc	enhancing	AA388235_H2-K1	Ki_9w
Gm10109	chr7	44221013	44246657	1700028J19Rik	nc_nc	enhancing	Gm10109_1700028J19Rik	Ki_9w
LOC102631979	chr11	11958405	11967116	Grb10	nc_pc	enhancing	LOC102631979_Grb10	Ki_9w
Mrpl27	chr11	94653769	94661932	Acsf2	pc_pc	enhancing	Mrpl27_Acsf2	Ki_9w
Airn	chr17	12741310	12859884	Acat3	nc_pc	repressing	Airn_Acat3	Ki_9w
Khdrbs1	chr4	129702379	129742768	Tmem234	pc_pc	enhancing	Khdrbs1_Tmem234	Ki_9w
Ldhb	chr6	142490248	142507957	Gys2	pc_pc	enhancing	Ldhb_Gys2	Ki_9w
Gsta2	chr9	78331017	78347192	Gsta1	pc_pc	repressing	Gsta2_Gsta1	Ki_9w
Gm12185	chr11	48904655	48927182	Irgm1	pc_pc	repressing	Gm12185_Irgm1	Ki_9w
Gm7120	chr13	119488038	119610459	4833420G17Rik	pc_pc	enhancing	Gm7120_4833420G17Rik	Ki_9w
Tuba1a	chr15	98949846	98953501	Tuba1b	pc_pc	enhancing	Tuba1a_Tuba1b	Ki_9w
LOC108169013	chr4	134159956	134164109	Cep85	pc_pc	enhancing	LOC108169013_Cep85	Ki_9w
Fbl	chr7	28169747	28179269	Fcgbp	pc_pc	enhancing	Fbl_Fcgbp	Ki_9w
Marcksl1-ps4	chr13	4248734	4249777	Akr1c13	nc_pc	repressing	Marcksl1-ps4_Akr1c13	Ki_9w
Gm28114	chr15	75348623	75392924	9030619P08Rik	nc_nc	repressing	Gm28114_9030619P08Rik	Ki_9w
Isoc2b	chr7	4844958	4866179	Shisa7	pc_pc	enhancing	Isoc2b_Shisa7	Ki_9w
Gm39033	chr7	71090996	71123278	Gm36071	nc_nc	enhancing	Gm39033_Gm36071	Ki_9w
Gm40688	chr10	70626727	70635263	Phyhipl	nc_pc	enhancing	Gm40688_Phyhipl	Ki_9w
Shisa7	chr7	4825550	4844784	Rpl28	pc_pc	enhancing	Shisa7_Rpl28	Ki_9w
Aldh1a7	chr19	20692952	20727556	Aldh1a1	pc_pc	enhancing	Aldh1a7_Aldh1a1	Ki_9w
Gm36130	chr3	129797581	129815647	Cfi	nc_pc	enhancing	Gm36130_Cfi	Ki_9w
Il17re	chr6	113458483	113470758	Rpusd3	pc_pc	enhancing	Il17re_Rpusd3	Ki_9w
Akr1e1	chr13	4592489	4609164	Akr1c21	pc_pc	enhancing	Akr1e1_Akr1c21	Ki_9w
A930015D03Rik	chr17	35994503	36038174	Gm11127	nc_pc	enhancing	A930015D03Rik_Gm11127	Ki_9w
Nlrp6	chr7	140920901	140929192	Scgb1c1	pc_pc	repressing	Nlrp6_Scgb1c1	Ki_9w
E430024I08Rik	chr13	74433048	74463820	Zfp825	nc_pc	enhancing	E430024I08Rik_Zfp825	Ki_9w
Gng2	chr14	19872558	19977249	2700060E02Rik	pc_pc	enhancing	Gng2_2700060E02Rik	Ki_9w
Slc22a27	chr19	7864387	7966595	Slc22a26	pc_pc	repressing	Slc22a27_Slc22a26	Ki_9w
S100a11	chr3	93520495	93526288	Tchh	pc_pc	enhancing	S100a11_Tchh	Ki_9w
Ifi44l	chr3	151758736	151762891	Ifi44	pc_pc	repressing	Ifi44l_Ifi44	Ki_9w
Cyp4b1	chr4	115624727	115647705	Cyp4a32	pc_pc	repressing	Cyp4b1_Cyp4a32	Ki_9w
Mrpl51	chr6	125192199	125194392	Gapdh	pc_pc	enhancing	Mrpl51_Gapdh	Ki_9w
Marcksl1-ps4	chr13	4248734	4249777	Akr1c18	nc_pc	enhancing	Marcksl1-ps4_Akr1c18	Ki_9w
Kcnk1	chr8	125993698	126030685	Pcnx2	pc_pc	repressing	Kcnk1_Pcnx2	Ki_9w
C730027H18Rik	chr10	71168736	71182040	Ube2d1	nc_pc	enhancing	C730027H18Rik_Ube2d1	Ki_9w
Nim1k	chr13	119710093	119755882	Gm7120	pc_pc	enhancing	Nim1k_Gm7120	Ki_9w
Abcb4	chr5	8893597	8959226	Abcb1b	pc_pc	repressing	Abcb4_Abcb1b	Ki_9w
Gm9769	chr6	85843820	85845390	Nat8f2	nc_pc	repressing	Gm9769_Nat8f2	Ki_9w
Tm4sf5	chr11	70505273	70511183	Cxcl16	pc_pc	repressing	Tm4sf5_Cxcl16	Ki_9w
Sult5a1	chr8	123142842	123158913	Rpl13	pc_pc	enhancing	Sult5a1_Rpl13	Ki_9w
Aox3	chr1	58113134	58200452	Aox1	pc_pc	enhancing	Aox3_Aox1	Ki_9w
Trim61	chr8	65012975	65018688	Trim60	pc_pc	enhancing	Trim61_Trim60	Ki_9w
A930015D03Rik	chr17	35994503	36038174	H2-T22	nc_pc	enhancing	A930015D03Rik_H2-T22	Ki_9w
Gm11127	chr17	36055815	36058371	H2-T22	pc_pc	enhancing	Gm11127_H2-T22	Ki_9w
9330133O14Rik	chr8	122443655	122446476	Mvd	nc_pc	enhancing	9330133O14Rik_Mvd	Ki_9w
Sult5a1	chr8	123142842	123158913	Cpne7	pc_pc	enhancing	Sult5a1_Cpne7	Ki_9w
Hsd17b14	chr7	45554855	45567321	Plekha4	pc_pc	enhancing	Hsd17b14_Plekha4	Ki_9w
Nek3	chr8	22128282	22167002	Nek5	pc_pc	enhancing	Nek3_Nek5	Ki_9w
Tmem169	chr1	72284361	72303104	Mreg	pc_pc	enhancing	Tmem169_Mreg	Ki_9w
Gm3137	chr10	77004767	77029564	Gm10787	nc_nc	enhancing	Gm3137_Gm10787	Ki_9w
1700030C10Rik	chr12	20804388	20815779	3110053B16Rik	nc_nc	enhancing	1700030C10Rik_3110053B16Rik	Ki_9w
Gm14170	chr2	156378144	156401480	2900097C17Rik	nc_nc	enhancing	Gm14170_2900097C17Rik	Ki_9w
BC024386	chr7	140906063	140907979	Scgb1c1	nc_pc	repressing	BC024386_Scgb1c1	Ki_9w
Ccdc77	chr6	120324321	120364369	B4galnt3	pc_pc	enhancing	Ccdc77_B4galnt3	Ki_9w
Gm30843	chr6	141876069	141909012	Slco1a4	nc_pc	enhancing	Gm30843_Slco1a4	Ki_9w
Plekhb1	chr7	100643895	100662394	Mrpl48	pc_pc	enhancing	Plekhb1_Mrpl48	Ki_9w
2500002B13Rik	chr8	57487962	57510262	Hmgb2	nc_pc	enhancing	2500002B13Rik_Hmgb2	Ki_9w
Gm30843	chr6	141876069	141909012	Gm6614	nc_pc	enhancing	Gm30843_Gm6614	Ki_9w
Armc10	chr5	21645983	21662592	Fbxl13	pc_pc	repressing	Armc10_Fbxl13	Ki_9w
Gm2115	chr7	84528953	84578339	Fah	nc_pc	repressing	Gm2115_Fah	Ki_9w
LOC108167732	chr1	151241600	151251348	LOC108167733	nc_nc	enhancing	LOC108167732_LOC108167733	Ki_9w
Gm6158	chr14	24069718	24070880	Kcnma1	nc_pc	enhancing	Gm6158_Kcnma1	Ki_9w
Itgb6	chr2	60598291	60722603	Pla2r1	pc_pc	enhancing	Itgb6_Pla2r1	Ki_9w
Plekha4	chr7	45526329	45554229	Ftl1	pc_pc	enhancing	Plekha4_Ftl1	Ki_9w
BC024386	chr7	140906063	140907979	Nlrp6	nc_pc	enhancing	BC024386_Nlrp6	Ki_9w
Cpne7	chr8	123117312	123135185	Rpl13	pc_pc	enhancing	Cpne7_Rpl13	Ki_9w
Gm9994	chr1	93918436	93942645	D2hgdh	pc_pc	repressing	Gm9994_D2hgdh	Ki_9w
LOC102640771	chr1	130809978	130818910	Fcamr	nc_pc	enhancing	LOC102640771_Fcamr	Ki_9w
Gm16035	chr5	141361101	141383384	Sdk1	nc_pc	enhancing	Gm16035_Sdk1	Ki_9w
Prom1	chr5	43993620	44102250	Cd38	pc_pc	enhancing	Prom1_Cd38	Ki_9w
Pigr	chr1	130826683	130852249	Fcamr	pc_pc	repressing	Pigr_Fcamr	Ki_9w
Slc17a4	chr13	23897878	23915009	Slc17a2	pc_pc	repressing	Slc17a4_Slc17a2	Ki_9w
Gm7285	chr5	137601218	137602208	LOC108169076	nc_nc	enhancing	Gm7285_LOC108169076	Ki_9w
4930461G14Rik	chr9	58455172	58469623	Cd276	nc_pc	repressing	4930461G14Rik_Cd276	Ki_9w
Impdh2	chr9	108560290	108565577	Klhdc8b	pc_pc	enhancing	Impdh2_Klhdc8b	Ki_9w
Gm10516	chr1	192136897	192151025	Gm30956	nc_nc	enhancing	Gm10516_Gm30956	Ki_9w
Serpina6	chr12	103646629	103657218	Serpina10	pc_pc	repressing	Serpina6_Serpina10	Ki_9w
Syt7	chr19	10388780	10453181	Dagla	pc_pc	enhancing	Syt7_Dagla	Ki_9w
Gm41832	chr19	29838452	29927333	Il33	nc_pc	enhancing	Gm41832_Il33	Ki_9w
Cited4	chr4	120666562	120667820	Ctps	pc_pc	enhancing	Cited4_Ctps	Ki_9w
Rdh19	chr10	127849927	127861176	Rdh9	pc_pc	repressing	Rdh19_Rdh9	Ki_9w
1700086O06Rik	chr18	38238404	38250565	Gnpda1	nc_pc	enhancing	1700086O06Rik_Gnpda1	Ki_9w
Fam124a	chr14	62555736	62608486	Gm4131	pc_pc	repressing	Fam124a_Gm4131	Ki_9w
Mx2	chr16	97536080	97560901	Bace2	nc_pc	enhancing	Mx2_Bace2	Ki_9w
Gm32006	chr8	119415103	119429070	Cdh13	nc_pc	enhancing	Gm32006_Cdh13	Ki_9w
3000002C10Rik	chr9	109830152	109831431	Spink8	nc_pc	enhancing	3000002C10Rik_Spink8	Ki_9w
Mettl1	chr10	127041642	127046365	Avil	pc_pc	enhancing	Mettl1_Avil	Ki_9w
Rdh18-ps	chr10	127824215	127846565	Rdh9	nc_pc	repressing	Rdh18-ps_Rdh9	Ki_9w
Mir686	chr14	54616676	54616785	Haus4	nc_pc	enhancing	Mir686_Haus4	Ki_9w
Slc6a17	chr3	107467547	107518018	Kcnc4	pc_pc	repressing	Slc6a17_Kcnc4	Ki_9w
Lamtor1	chr7	101905836	101911903	Folr2	pc_pc	enhancing	Lamtor1_Folr2	Ki_9w
LOC108167591	chr8	32471077	32477346	Nrg1	nc_pc	enhancing	LOC108167591_Nrg1	Ki_9w
Gm33429	chr6	37526425	37531403	Akr1d1	nc_pc	repressing	Gm33429_Akr1d1	Ki_9w
Pfn4	chr12	4769166	4778808	Fam228b	pc_pc	enhancing	Pfn4_Fam228b	Ki_9w
4933431E20Rik	chr3	107888849	107896213	Gstm7	nc_pc	repressing	4933431E20Rik_Gstm7	Ki_9w
Khdrbs1	chr4	129702379	129742768	Dcdc2b	pc_pc	enhancing	Khdrbs1_Dcdc2b	Ki_9w
Rpl29	chr9	106428782	106431568	Poc1a	pc_pc	enhancing	Rpl29_Poc1a	Ki_9w
Tuba1c	chr15	99029890	99038105	Tuba1b	pc_pc	enhancing	Tuba1c_Tuba1b	Ki_9w
Ppp1r32	chr19	10474234	10491452	Syt7	pc_pc	repressing	Ppp1r32_Syt7	Ki_9w
Ifit1bl1	chr19	34592887	34662997	Ifit3	pc_pc	enhancing	Ifit1bl1_Ifit3	Ki_9w
Gm32178	chr7	80956404	80981429	Nmb	nc_pc	enhancing	Gm32178_Nmb	Ki_9w
Scgb1c1	chr7	140845564	140846769	Urah	pc_pc	enhancing	Scgb1c1_Urah	Ki_9w
5033417F24Rik	chr1	92908377	92910689	Dusp28	nc_pc	repressing	5033417F24Rik_Dusp28	Ki_9w
Gm33171	chr13	96698022	96703747	Ankrd31	nc_pc	enhancing	Gm33171_Ankrd31	Ki_9w
Dcdc2b	chr4	129608330	129614479	Tmem234	pc_pc	enhancing	Dcdc2b_Tmem234	Ki_9w
LOC102635844	chr5	23352649	23411345	LOC108169030	nc_nc	enhancing	LOC102635844_LOC108169030	Ki_9w
Tuba1c	chr15	99029890	99038105	Tuba1a	pc_pc	enhancing	Tuba1c_Tuba1a	Ki_9w
Gm42323	chr4	133512873	133522320	Trnp1	pc_pc	repressing	Gm42323_Trnp1	Ki_9w
Sfn	chr4	133600555	133602168	Gm42323	pc_pc	enhancing	Sfn_Gm42323	Ki_9w
Gm7932	chr6	48859899	48865077	LOC108169140	nc_nc	enhancing	Gm7932_LOC108169140	Ki_9w
Gm34451	chr1	184845988	184854483	Marc1	nc_pc	repressing	Gm34451_Marc1	Ki_9w
Gpr137b-ps	chr13	12614064	12650395	Ero1lb	nc_pc	enhancing	Gpr137b-ps_Ero1lb	Ki_9w
Gm41269	chr15	10349725	10357823	Prlr	nc_pc	repressing	Gm41269_Prlr	Ki_9w
Ccdc151	chr9	21989870	22002972	Tmem205	pc_pc	enhancing	Ccdc151_Tmem205	Ki_9w
Etohd2	chr13	59769965	59773680	Isca1	nc_pc	enhancing	Etohd2_Isca1	Ki_9w
Nlrp6	chr7	140920901	140929192	Urah	pc_pc	repressing	Nlrp6_Urah	Ki_9w
C920006O11Rik	chr9	78175913	78178882	Gsta1	nc_pc	repressing	C920006O11Rik_Gsta1	Ki_9w
Gm41003	chr13	74122100	74131263	Cep72	nc_pc	enhancing	Gm41003_Cep72	Ki_9w
2310007B03Rik	chr1	93151353	93160957	Kif1a	pc_pc	repressing	2310007B03Rik_Kif1a	Ki_9w
Tssk4	chr14	55643736	55652539	Rec8	pc_pc	repressing	Tssk4_Rec8	Ki_9w
Rnaset2b	chr17	6978859	6998193	Rsph3b	pc_pc	repressing	Rnaset2b_Rsph3b	Ki_9w
H2-Q6	chr17	35424876	35428361	H2-Q4	pc_pc	enhancing	H2-Q6_H2-Q4	Ki_9w
LOC108168806	chr2	155074589	155098791	Ahcy	nc_pc	repressing	LOC108168806_Ahcy	Ki_9w
Gm31992	chr10	40163971	40175840	Rpf2	nc_pc	enhancing	Gm31992_Rpf2	Ki_9w
2410003L11Rik	chr11	97598510	97622893	Psmb3	nc_pc	enhancing	2410003L11Rik_Psmb3	Ki_9w
9030625G05Rik	chr18	74972763	74981547	Rpl17	nc_pc	enhancing	9030625G05Rik_Rpl17	Ki_9w
Polr2l	chr7	141471859	141475153	Pidd1	pc_pc	enhancing	Polr2l_Pidd1	Ki_9w
Gm13483	chr2	50296809	50433967	LOC108168753	nc_nc	enhancing	Gm13483_LOC108168753	Ki_9w
N4bp2l1	chr5	150571642	150594525	Brca2	pc_pc	repressing	N4bp2l1_Brca2	Ki_9w
Robo3	chr9	37416044	37433435	Ccdc15	pc_pc	enhancing	Robo3_Ccdc15	Ki_9w
Zrsr1	chr11	22972004	22976496	Commd1	pc_pc	repressing	Zrsr1_Commd1	Ki_9w
BC024386	chr7	140906063	140907979	Urah	nc_pc	repressing	BC024386_Urah	Ki_9w
Reep6	chr10	80330002	80336441	Rps15	pc_pc	enhancing	Reep6_Rps15	Ki_9w
Slfn8	chr11	83002157	83020810	Unc45b	pc_pc	enhancing	Slfn8_Unc45b	Ki_9w
Gm5424	chr10	62071021	62072571	2010107G23Rik	nc_pc	repressing	Gm5424_2010107G23Rik	Ki_9w
Acsf2	chr11	94557101	94601890	Spata20	pc_pc	repressing	Acsf2_Spata20	Ki_9w
BC021767	chr3	94660588	94667152	Selenbp2	nc_pc	repressing	BC021767_Selenbp2	Ki_9w
Rhbdl2	chr4	123787874	123830201	Ndufs5	pc_pc	enhancing	Rhbdl2_Ndufs5	Ki_9w
Spata2	chr2	167481135	167492874	Slc9a8	pc_pc	repressing	Spata2_Slc9a8	Ki_9w
Isoc2b	chr7	4844958	4866179	Cox6b2	pc_pc	enhancing	Isoc2b_Cox6b2	Ki_9w
Gm34961	chr13	59823585	59833239	Isca1	nc_pc	repressing	Gm34961_Isca1	Ki_9w
Etohd2	chr13	59769965	59773680	Gm34961	nc_nc	repressing	Etohd2_Gm34961	Ki_9w
LOC328448	chr14	79890971	79984136	Olfm4	nc_pc	enhancing	LOC328448_Olfm4	Ki_9w
Rpl28	chr7	4792887	4794562	Cox6b2	pc_pc	enhancing	Rpl28_Cox6b2	Ki_9w
Uchl4	chr9	64235200	64236362	Lctl	pc_pc	enhancing	Uchl4_Lctl	Ki_9w
Slc22a30	chr19	8335370	8405111	Slc22a29	pc_pc	enhancing	Slc22a30_Slc22a29	Ki_9w
Ifi47	chr11	49076586	49096987	Olfr56	pc_pc	enhancing	Ifi47_Olfr56	Ki_9w
Gm13387	chr2	25121679	25165932	Tubb4b	nc_pc	enhancing	Gm13387_Tubb4b	Ki_9w
Shisa7	chr7	4825550	4844784	Cox6b2	pc_pc	enhancing	Shisa7_Cox6b2	Ki_9w
Cacna1a	chr8	84338629	84640251	Mri1	pc_pc	enhancing	Cacna1a_Mri1	Ki_9w
Zmynd15	chr11	70459621	70466202	Cxcl16	pc_pc	enhancing	Zmynd15_Cxcl16	Ki_9w
8430429K09Rik	chr11	3452436	3479831	Selm	nc_pc	enhancing	8430429K09Rik_Selm	Ki_9w
Rnps1	chr17	24414641	24425898	Abca17	pc_pc	repressing	Rnps1_Abca17	Ki_9w
Gm5431	chr11	48887421	48902152	Irgm1	pc_pc	repressing	Gm5431_Irgm1	Ki_9w
LOC108167344	chr13	62671783	62706256	6720489N17Rik	pc_pc	enhancing	LOC108167344_6720489N17Rik	Ki_9w
Rnft2	chr5	118190733	118245111	Hrk	pc_pc	repressing	Rnft2_Hrk	Ki_9w
Irf7	chr7	141263182	141266499	Lmntd2	pc_pc	enhancing	Irf7_Lmntd2	Ki_9w
Zfp791	chr8	85107167	85123095	Wdr83os	pc_pc	repressing	Zfp791_Wdr83os	Ki_9w
Gm26708	chr7	84151987	84266498	Gm39044	nc_nc	enhancing	Gm26708_Gm39044	Ki_9w
Chrd	chr16	20733049	20742384	Psmd2	pc_pc	enhancing	Chrd_Psmd2	Ki_9w
Abca17	chr17	24264257	24351897	Atp6v0c	pc_pc	repressing	Abca17_Atp6v0c	Ki_9w
Tm4sf5	chr11	70505273	70511183	Zmynd15	pc_pc	repressing	Tm4sf5_Zmynd15	Ki_9w
LOC105246034	chr15	98954065	98979400	Tuba1c	nc_pc	enhancing	LOC105246034_Tuba1c	Ki_9w
Nccrp1	chr7	28543595	28547254	Gmfg	pc_pc	enhancing	Nccrp1_Gmfg	Ki_9w
Gm12185	chr11	48904655	48927182	Gm5431	pc_pc	enhancing	Gm12185_Gm5431	Ki_9w
Chaf1b	chr16	93883893	93906115	Dopey2	pc_pc	repressing	Chaf1b_Dopey2	Ki_9w
Hoxd3os1	chr2	74710043	74716130	Hoxd10	nc_pc	enhancing	Hoxd3os1_Hoxd10	Ki_9w
Hdc	chr2	126593658	126624025	Atp8b4	pc_pc	repressing	Hdc_Atp8b4	Ki_9w
LOC105246034	chr15	98954065	98979400	Tuba1b	nc_pc	enhancing	LOC105246034_Tuba1b	Ki_9w
Amd1	chr10	40287457	40302188	Rpf2	pc_pc	enhancing	Amd1_Rpf2	Ki_9w
LOC105246034	chr15	98954065	98979400	Tuba1a	nc_pc	enhancing	LOC105246034_Tuba1a	Ki_9w
4933421O10Rik	chr4	33027138	33031323	Ankrd6	nc_pc	repressing	4933421O10Rik_Ankrd6	Ki_9w
A930015D03Rik	chr17	35994503	36038174	Atat1	nc_pc	enhancing	A930015D03Rik_Atat1	Ki_9w
Peg3	chr7	6703891	6730441	Zim1	pc_pc	repressing	Peg3_Zim1	Ki_9w
Gpr161	chr1	165281157	165326747	Tiprl	pc_pc	repressing	Gpr161_Tiprl	Ki_9w
A930029G22Rik	chr17	69356360	69440145	C030034I22Rik	nc_nc	repressing	A930029G22Rik_C030034I22Rik	Ki_9w
E130112N10Rik	chr6	125231275	125239934	Mrpl51	nc_pc	repressing	E130112N10Rik_Mrpl51	Ki_9w
Tlcd2	chr11	75468023	75470899	Serpinf2	pc_pc	repressing	Tlcd2_Serpinf2	Ki_9w
E130112N10Rik	chr6	125231275	125239934	Gapdh	nc_pc	repressing	E130112N10Rik_Gapdh	Ki_9w
Gm36283	chr10	108436387	108453296	Gm36440	nc_nc	repressing	Gm36283_Gm36440	Ki_9w
Serpina1c	chr12	103894925	103904950	Serpina1a	pc_pc	enhancing	Serpina1c_Serpina1a	Li_9w
Hamp	chr7	30942367	30944017	Hamp2	pc_pc	enhancing	Hamp_Hamp2	Li_9w
Cyp2c39	chr19	39510821	39568529	Cyp2c38	pc_pc	repressing	Cyp2c39_Cyp2c38	Li_9w
H2-K1	chr17	33996011	34000341	Rps18	pc_pc	enhancing	H2-K1_Rps18	Li_9w
Serpina1a	chr12	103853294	103863619	Serpina1d	pc_pc	enhancing	Serpina1a_Serpina1d	Li_9w
BC089597	chr10	127866475	127877319	Rdh9	pc_pc	enhancing	BC089597_Rdh9	Li_9w
Mug-ps1	chr6	122176052	122248566	Mug2	nc_pc	enhancing	Mug-ps1_Mug2	Li_9w
Sult3a1	chr10	33851019	33879475	Sult3a2	pc_pc	enhancing	Sult3a1_Sult3a2	Li_9w
Mup18	chr4	61670176	61674094	Mup17	pc_pc	repressing	Mup18_Mup17	Li_9w
Ces3b	chr8	105083722	105093929	Ces2h	pc_pc	repressing	Ces3b_Ces2h	Li_9w
Ugt1a6b	chr1	88103256	88218998	Ugt1a7c	pc_pc	enhancing	Ugt1a6b_Ugt1a7c	Li_9w
Ugt1a6a	chr1	88134808	88220002	Ugt1a7c	pc_pc	enhancing	Ugt1a6a_Ugt1a7c	Li_9w
Ugt1a6a	chr1	88134808	88220002	Ugt1a6b	pc_pc	enhancing	Ugt1a6a_Ugt1a6b	Li_9w
Sult5a1	chr8	123142842	123158913	Rpl13	pc_pc	enhancing	Sult5a1_Rpl13	Li_9w
4732465J04Rik	chr10	95773132	95794984	Gm33377	nc_nc	enhancing	4732465J04Rik_Gm33377	Li_9w
Cyp2c68	chr19	39688835	39741101	Cyp2c67	pc_pc	enhancing	Cyp2c68_Cyp2c67	Li_9w
BC024386	chr7	140906063	140907979	Nlrp6	nc_pc	enhancing	BC024386_Nlrp6	Li_9w
Cyp2j5	chr4	96627431	96664171	Cyp2j6	pc_pc	enhancing	Cyp2j5_Cyp2j6	Li_9w
Ugt1a5	chr1	88166011	88220002	Ugt1a7c	pc_pc	enhancing	Ugt1a5_Ugt1a7c	Li_9w
Ugt1a5	chr1	88166011	88220002	Ugt1a6b	pc_pc	enhancing	Ugt1a5_Ugt1a6b	Li_9w
Ugt1a5	chr1	88166011	88220002	Ugt1a6a	pc_pc	enhancing	Ugt1a5_Ugt1a6a	Li_9w
BC089597	chr10	127866475	127877319	Rdh16	pc_pc	enhancing	BC089597_Rdh16	Li_9w
Cyp2c67	chr19	39608843	39649079	Cyp2c39	pc_pc	repressing	Cyp2c67_Cyp2c39	Li_9w
Vnn1	chr10	23894687	23905344	Vnn3	pc_pc	enhancing	Vnn1_Vnn3	Li_9w
Gm38596	chr7	14532917	14536041	Sult2a7	nc_pc	repressing	Gm38596_Sult2a7	Li_9w
Afmid	chr11	117825918	117839908	Tk1	pc_pc	enhancing	Afmid_Tk1	Li_9w
2610507I01Rik	chr11	59197792	59202431	Obscn	nc_pc	repressing	2610507I01Rik_Obscn	Li_9w
Hyal3	chr9	107581295	107587359	Nat6	pc_pc	enhancing	Hyal3_Nat6	Li_9w
Cyp2d10	chr15	82402845	82407216	Cyp2d22	pc_pc	enhancing	Cyp2d10_Cyp2d22	Li_9w
Orm3	chr4	63355279	63359511	Orm1	pc_pc	enhancing	Orm3_Orm1	Li_9w
Gm35696	chr10	121509946	121526473	Rassf3	nc_pc	enhancing	Gm35696_Rassf3	Li_9w
Meg3	chr12	109540995	109571729	Rian	nc_nc	enhancing	Meg3_Rian	Li_9w
Cyp4a32	chr4	115600924	115622507	Cyp4a31	pc_pc	repressing	Cyp4a32_Cyp4a31	Li_9w
Cyp4a31	chr4	115563625	115579015	Cyp4a14	pc_pc	enhancing	Cyp4a31_Cyp4a14	Li_9w
Rdh16	chr10	127801089	127815839	Rdh9	pc_pc	enhancing	Rdh16_Rdh9	Li_9w
Snrpn	chr7	59982501	60140219	Snurf	pc_pc	enhancing	Snrpn_Snurf	Li_9w
4732465J04Rik	chr10	95773132	95794984	Gm33543	nc_nc	enhancing	4732465J04Rik_Gm33543	Li_9w
Clec2h	chr6	128662384	128677374	BC048546	pc_pc	repressing	Clec2h_BC048546	Li_9w
Camk2b	chr11	5969641	6066125	Gck	pc_pc	enhancing	Camk2b_Gck	Li_9w
Mif	chr10	75859352	75860250	Gstt1	pc_pc	enhancing	Mif_Gstt1	Li_9w
Gm33377	chr10	95817320	95896811	Gm33543	nc_nc	enhancing	Gm33377_Gm33543	Li_9w
Hsd3b3	chr3	98741475	98765149	Hsd3b2	pc_pc	enhancing	Hsd3b3_Hsd3b2	Li_9w
Isoc2b	chr7	4844958	4866179	Rpl28	pc_pc	enhancing	Isoc2b_Rpl28	Li_9w
Atp5sl	chr7	25619413	25625550	Ceacam2	pc_pc	repressing	Atp5sl_Ceacam2	Li_9w
1810064F22Rik	chr9	22206785	22213860	Zfp872	nc_pc	enhancing	1810064F22Rik_Zfp872	Li_9w
C1rb	chr6	124570429	124581044	C1ra	pc_pc	enhancing	C1rb_C1ra	Li_9w
LOC108167591	chr8	32471077	32477346	Nrg1	nc_pc	enhancing	LOC108167591_Nrg1	Li_9w
Mx2	chr16	97536080	97560901	Bace2	nc_pc	enhancing	Mx2_Bace2	Li_9w
Sdr9c7	chr10	127898534	127911761	Rdh16	pc_pc	enhancing	Sdr9c7_Rdh16	Li_9w
Gm12909	chr4	62088282	62098441	Mup3	nc_pc	enhancing	Gm12909_Mup3	Li_9w
Gm17753	chr15	79016209	79026067	Gcat	nc_pc	enhancing	Gm17753_Gcat	Li_9w
Gm30262	chr10	111583050	111611352	4933440J02Rik	nc_nc	enhancing	Gm30262_4933440J02Rik	Li_9w
Sdr9c7	chr10	127898534	127911761	BC089597	pc_pc	enhancing	Sdr9c7_BC089597	Li_9w
Gm28114	chr15	75348623	75392924	9030619P08Rik	nc_nc	repressing	Gm28114_9030619P08Rik	Li_9w
Wfdc21	chr11	83746939	83752646	Wfdc17	pc_pc	enhancing	Wfdc21_Wfdc17	Li_9w
Slc22a29	chr19	8160167	8253522	Slc22a28	pc_pc	enhancing	Slc22a29_Slc22a28	Li_9w
LOC108169013	chr4	134159956	134164109	Cep85	pc_pc	enhancing	LOC108169013_Cep85	Li_9w
Cyp4a14	chr4	115486199	115496159	Cyp4a12b	pc_pc	repressing	Cyp4a14_Cyp4a12b	Li_9w
4933440J02Rik	chr10	111586718	111594273	Nap1l1	nc_pc	repressing	4933440J02Rik_Nap1l1	Li_9w
S100a13	chr3	90514434	90524581	S100a1	pc_pc	enhancing	S100a13_S100a1	Li_9w
Slc22a30	chr19	8335370	8405111	Slc22a29	pc_pc	repressing	Slc22a30_Slc22a29	Li_9w
Serpina3b	chr12	104127530	104139546	Serpina12	pc_pc	repressing	Serpina3b_Serpina12	Li_9w
Gm36139	chr1	151074459	151155246	C730036E19Rik	nc_nc	enhancing	Gm36139_C730036E19Rik	Li_9w
Gm41999	chr3	14825508	14864243	Car1	nc_pc	enhancing	Gm41999_Car1	Li_9w
Trib3	chr2	152337424	152344060	Csnk2a1	pc_pc	repressing	Trib3_Csnk2a1	Li_9w
Ppp2r1b	chr9	50856616	50899313	1110032A03Rik	pc_pc	repressing	Ppp2r1b_1110032A03Rik	Li_9w
F830016B08Rik	chr18	60288738	60303016	Gm4951	pc_pc	enhancing	F830016B08Rik_Gm4951	Li_9w
Sort1	chr3	108284052	108361519	Psma5	pc_pc	enhancing	Sort1_Psma5	Li_9w
Mir686	chr14	54616676	54616785	Psmb5	nc_pc	enhancing	Mir686_Psmb5	Li_9w
LOC105243300	chr8	117675821	117680613	Sdr42e1	nc_pc	repressing	LOC105243300_Sdr42e1	Li_9w
Lrit2	chr14	37067990	37073743	Lrit1	pc_pc	enhancing	Lrit2_Lrit1	Li_9w
Airn	chr17	12741310	12859884	Igf2r	nc_pc	repressing	Airn_Igf2r	Li_9w
Nat6	chr9	107580169	107584048	Hyal1	pc_pc	enhancing	Nat6_Hyal1	Li_9w
Gm30262	chr10	111583050	111611352	Nap1l1	nc_pc	repressing	Gm30262_Nap1l1	Li_9w
Mup5	chr4	61831318	61858043	Mup-ps16	pc_pc	enhancing	Mup5_Mup-ps16	Li_9w
Hyal3	chr9	107581295	107587359	Hyal1	pc_pc	enhancing	Hyal3_Hyal1	Li_9w
Psmb5	chr14	54614119	54617995	Haus4	pc_pc	enhancing	Psmb5_Haus4	Li_9w
H2-T10	chr17	36115870	36121444	H2-T22	nc_pc	repressing	H2-T10_H2-T22	Li_9w
Marcksl1-ps4	chr13	4248734	4249777	Akr1c12	nc_pc	enhancing	Marcksl1-ps4_Akr1c12	Li_9w
Mir686	chr14	54616676	54616785	Haus4	nc_pc	enhancing	Mir686_Haus4	Li_9w
Mcf2l	chr8	12873543	13020509	Atp11a	pc_pc	enhancing	Mcf2l_Atp11a	Li_9w
E430024I08Rik	chr13	74433048	74463820	Zfp825	nc_pc	enhancing	E430024I08Rik_Zfp825	Li_9w
9030616G12Rik	chr10	128971079	128978113	Itga7	nc_pc	enhancing	9030616G12Rik_Itga7	Li_9w
Sult2a3	chr7	14067554	14122993	Sult2a4	pc_pc	enhancing	Sult2a3_Sult2a4	Li_9w
A1bg	chr15	60917588	60921270	Fam84b	pc_pc	repressing	A1bg_Fam84b	Li_9w
Gm14170	chr2	156378144	156401480	2900097C17Rik	nc_nc	enhancing	Gm14170_2900097C17Rik	Li_9w
Rpl23	chr11	97777525	97782439	Psmb3	pc_pc	enhancing	Rpl23_Psmb3	Li_9w
Rassf6	chr5	90603075	90640739	5830473C10Rik	pc_pc	repressing	Rassf6_5830473C10Rik	Li_9w
Gm30446	chr1	190048723	190091303	LOC102632463	nc_nc	enhancing	Gm30446_LOC102632463	Li_9w
9030616G12Rik	chr10	128971079	128978113	Sarnp	nc_pc	enhancing	9030616G12Rik_Sarnp	Li_9w
Gm26908	chr14	70203418	70217056	Sorbs3	nc_pc	enhancing	Gm26908_Sorbs3	Li_9w
Slc16a5	chr11	115462247	115474398	Atp5h	pc_pc	enhancing	Slc16a5_Atp5h	Li_9w
Hibch	chr1	52845037	52920986	Inpp1	pc_pc	enhancing	Hibch_Inpp1	Li_9w
Gm7120	chr13	119488038	119610459	4833420G17Rik	pc_pc	enhancing	Gm7120_4833420G17Rik	Li_9w
Rsph4a	chr10	33905110	33916021	Sult3a1	pc_pc	repressing	Rsph4a_Sult3a1	Li_9w
Itga7	chr10	128933772	128958286	Sarnp	pc_pc	enhancing	Itga7_Sarnp	Li_9w
Sult2a6	chr7	14222402	14254870	Sult2a3	pc_pc	enhancing	Sult2a6_Sult2a3	Li_9w
Pik3c2a	chr7	116337264	116443599	Rps13	pc_pc	enhancing	Pik3c2a_Rps13	Li_9w
Gm41999	chr3	14825508	14864243	Car2	nc_pc	repressing	Gm41999_Car2	Li_9w
Sult1e1	chr5	87575967	87591611	Sult1b1	pc_pc	enhancing	Sult1e1_Sult1b1	Li_9w
1110032A03Rik	chr9	50762827	50771402	Dixdc1	pc_pc	enhancing	1110032A03Rik_Dixdc1	Li_9w
Gm9769	chr6	85843820	85845390	Nat8	nc_pc	repressing	Gm9769_Nat8	Li_9w
Pogk	chr1	166393609	166409850	Ildr2	pc_pc	enhancing	Pogk_Ildr2	Li_9w
1700030C10Rik	chr12	20804388	20815779	3110053B16Rik	nc_nc	enhancing	1700030C10Rik_3110053B16Rik	Li_9w
Marcksl1-ps4	chr13	4248734	4249777	Akr1c18	nc_pc	repressing	Marcksl1-ps4_Akr1c18	Li_9w
Snhg17	chr2	158353699	158361522	Snhg11	nc_pc	enhancing	Snhg17_Snhg11	Li_9w
Car2	chr3	14886277	14900770	Car1	pc_pc	repressing	Car2_Car1	Li_9w
Airn	chr17	12741310	12859884	Acat3	nc_pc	repressing	Airn_Acat3	Li_9w
Acat3	chr17	12923958	12940396	Mrpl18	pc_pc	enhancing	Acat3_Mrpl18	Li_9w
Fam92a	chr4	12153141	12172024	Rbm12b1	pc_pc	enhancing	Fam92a_Rbm12b1	Li_9w
Saa1	chr7	46740496	46743071	Saa4	pc_pc	enhancing	Saa1_Saa4	Li_9w
Ces2c	chr8	104847067	104854483	Ces2b	pc_pc	repressing	Ces2c_Ces2b	Li_9w
Lamtor5	chr3	107278857	107284082	Prok1	pc_pc	repressing	Lamtor5_Prok1	Li_9w
Orm2	chr4	63362448	63365877	Orm1	pc_pc	enhancing	Orm2_Orm1	Li_9w
Orm2	chr4	63362448	63365877	Orm3	pc_pc	enhancing	Orm2_Orm3	Li_9w
Gm12188	chr11	49086024	49089282	Tgtp1	nc_pc	enhancing	Gm12188_Tgtp1	Li_9w
9930014A18Rik	chr15	60822964	60831400	A1bg	nc_pc	repressing	9930014A18Rik_A1bg	Li_9w
Tgtp1	chr11	48985328	48992246	Gm12185	pc_pc	enhancing	Tgtp1_Gm12185	Li_9w
Mrto4	chr4	139347439	139352576	Akr7a5	pc_pc	enhancing	Mrto4_Akr7a5	Li_9w
Impdh2	chr9	108560290	108565577	Klhdc8b	pc_pc	enhancing	Impdh2_Klhdc8b	Li_9w
Mup17	chr4	61591928	61595844	Mup-ps12	pc_pc	enhancing	Mup17_Mup-ps12	Li_9w
Bag2	chr1	33745483	33757750	Rab23	pc_pc	enhancing	Bag2_Rab23	Li_9w
Spata22	chr11	73326536	73346434	Aspa	pc_pc	enhancing	Spata22_Aspa	Li_9w
Sh3bp2	chr5	34525783	34563639	Tnip2	pc_pc	enhancing	Sh3bp2_Tnip2	Li_9w
Zfp605	chr5	110110022	110131536	Gtpbp6	pc_pc	enhancing	Zfp605_Gtpbp6	Li_9w
9930014A18Rik	chr15	60822964	60831400	Fam84b	nc_pc	enhancing	9930014A18Rik_Fam84b	Li_9w
Slc4a8	chr15	100761746	100823971	Cela1	pc_pc	repressing	Slc4a8_Cela1	Li_9w
C920006O11Rik	chr9	78175913	78178882	Gsta1	nc_pc	repressing	C920006O11Rik_Gsta1	Li_9w
Ccdc125	chr13	100668933	100697240	Taf9	pc_pc	enhancing	Ccdc125_Taf9	Li_9w
LOC108168937	chr4	43360354	43381907	Atp8b5	nc_pc	enhancing	LOC108168937_Atp8b5	Li_9w
Mrpl51	chr6	125192199	125194392	Gapdh	pc_pc	enhancing	Mrpl51_Gapdh	Li_9w
Gm30505	chr16	22874982	22894386	Fetub	nc_pc	repressing	Gm30505_Fetub	Li_9w
Exoc6	chr19	37536762	37684052	Hhex	pc_pc	enhancing	Exoc6_Hhex	Li_9w
Cyp2c40	chr19	39767072	39812814	Cyp2c68	pc_pc	enhancing	Cyp2c40_Cyp2c68	Li_9w
Tmem234	chr4	129600690	129608533	Hdac1	pc_pc	enhancing	Tmem234_Hdac1	Li_9w
Airn	chr17	12741310	12859884	Mrpl18	nc_pc	repressing	Airn_Mrpl18	Li_9w
C8g	chr2	25498649	25501719	BC029214	pc_pc	enhancing	C8g_BC029214	Li_9w
Evc2	chr5	37338477	37425055	Evc	pc_pc	enhancing	Evc2_Evc	Li_9w
2700060E02Rik	chr14	19811401	19823823	Nid2	pc_pc	enhancing	2700060E02Rik_Nid2	Li_9w
Gm10499	chr17	36141765	36146202	H2-T22	pc_pc	repressing	Gm10499_H2-T22	Li_9w
Gstm3	chr3	107963695	107969174	Gstm7	pc_pc	repressing	Gstm3_Gstm7	Li_9w
Gm30057	chr15	3251033	3254873	Gm41254	nc_nc	repressing	Gm30057_Gm41254	Li_9w
Mettl7a2	chr15	100353199	100361819	Methig1	pc_pc	enhancing	Mettl7a2_Methig1	Li_9w
H2-T10	chr17	36115870	36121444	Gm10499	nc_pc	enhancing	H2-T10_Gm10499	Li_9w
Gm36231	chr2	68819063	68845307	Cers6	nc_pc	enhancing	Gm36231_Cers6	Li_9w
Nat8f4	chr6	85899049	85909428	Nat8	pc_pc	enhancing	Nat8f4_Nat8	Li_9w
5730422E09Rik	chr5	149119564	149182036	Gm8615	nc_nc	enhancing	5730422E09Rik_Gm8615	Li_9w
Aqp11	chr7	97726378	97738247	Clns1a	pc_pc	enhancing	Aqp11_Clns1a	Li_9w
Ajuba	chr14	54567468	54577661	Haus4	pc_pc	enhancing	Ajuba_Haus4	Li_9w
Glt28d2	chr3	85869845	85887518	Fam160a1	pc_pc	enhancing	Glt28d2_Fam160a1	Li_9w
Gm9769	chr6	85843820	85845390	Nat8f4	nc_pc	repressing	Gm9769_Nat8f4	Li_9w
Thsd1	chr8	22225861	22261334	Nek3	pc_pc	enhancing	Thsd1_Nek3	Li_9w
Mkrn2os	chr6	115583546	115592576	Pparg	pc_pc	enhancing	Mkrn2os_Pparg	Li_9w
Eef1a1	chr9	78478452	78481724	Mto1	pc_pc	enhancing	Eef1a1_Mto1	Li_9w
Dhrs7	chr12	72650352	72664828	Pcnx4	pc_pc	enhancing	Dhrs7_Pcnx4	Li_9w
Mir7653	chr11	78178826	78178887	Rpl23a	nc_pc	enhancing	Mir7653_Rpl23a	Li_9w
Psmb5	chr14	54614119	54617995	Ajuba	pc_pc	enhancing	Psmb5_Ajuba	Li_9w
Mir686	chr14	54616676	54616785	Ajuba	nc_pc	enhancing	Mir686_Ajuba	Li_9w
Npr2	chr4	43630614	43651437	Gba2	pc_pc	enhancing	Npr2_Gba2	Li_9w
Gm38675	chr5	144256220	144263819	Bri3	nc_pc	enhancing	Gm38675_Bri3	Li_9w
Gm33691	chr8	13068773	13071080	Mcf2l	pc_pc	repressing	Gm33691_Mcf2l	Li_9w
Mrpl48	chr7	100549116	100607996	Ucp2	pc_pc	enhancing	Mrpl48_Ucp2	Li_9w
Colgalt2	chr1	152399804	152510695	Tsen15	pc_pc	enhancing	Colgalt2_Tsen15	Li_9w
Eid1	chr2	125673099	125675643	Cep152	pc_pc	enhancing	Eid1_Cep152	Li_9w
Cyp26a1	chr19	37697731	37701536	Exoc6	pc_pc	enhancing	Cyp26a1_Exoc6	Li_9w
Gm32701	chr5	125303231	125312588	Ubc	nc_pc	enhancing	Gm32701_Ubc	Li_9w
Oaz1	chr10	80826655	80829290	Plekhj1	pc_pc	repressing	Oaz1_Plekhj1	Li_9w
4930556M19Rik	chr15	10714835	10790123	Rai14	nc_pc	enhancing	4930556M19Rik_Rai14	Li_9w
Dpy19l3	chr7	35685499	35754454	Pdcd5	pc_pc	repressing	Dpy19l3_Pdcd5	Li_9w
Gm34255	chr8	70708457	70724507	Lsm4	nc_pc	repressing	Gm34255_Lsm4	Li_9w
Fam187b	chr7	30973803	30989726	Hamp	pc_pc	enhancing	Fam187b_Hamp	Li_9w
Spc25	chr2	69193894	69206213	Cers6	pc_pc	repressing	Spc25_Cers6	Li_9w
Gstm7	chr3	107926333	107931871	Gstm5	pc_pc	repressing	Gstm7_Gstm5	Li_9w
1810010H24Rik	chr11	107025502	107030446	Kpna2	pc_pc	enhancing	1810010H24Rik_Kpna2	Li_9w
Gm32187	chr14	17517931	17527015	Gm32269	nc_nc	repressing	Gm32187_Gm32269	Li_9w
Arl13b	chr16	62793307	62847053	Nsun3	pc_pc	enhancing	Arl13b_Nsun3	Li_9w
Chmp4c	chr3	10366972	10391005	Slc10a5	pc_pc	repressing	Chmp4c_Slc10a5	Li_9w
AW011738	chr4	156203283	156206028	Perm1	nc_pc	enhancing	AW011738_Perm1	Li_9w
Cd300e	chr11	115051916	115066676	Cd300ld	pc_pc	repressing	Cd300e_Cd300ld	Li_9w
Eml1	chr12	108371001	108539576	Cyp46a1	pc_pc	repressing	Eml1_Cyp46a1	Li_9w
Fam187b	chr7	30973803	30989726	Hamp2	pc_pc	enhancing	Fam187b_Hamp2	Li_9w
Fam92a	chr4	12153141	12172024	Rbm12b2	pc_pc	enhancing	Fam92a_Rbm12b2	Li_9w
Plekhb1	chr7	100643895	100662394	Mrpl48	pc_pc	enhancing	Plekhb1_Mrpl48	Li_9w
Gm40916	chr13	37633784	37643342	AI463229	nc_nc	repressing	Gm40916_AI463229	Li_9w
Gm35312	chr15	55278094	55282124	Col14a1	nc_pc	enhancing	Gm35312_Col14a1	Li_9w
Tubb4b	chr2	25222157	25224702	Tor4a	pc_pc	enhancing	Tubb4b_Tor4a	Li_9w
Stk38l	chr6	146724929	146778814	Med21	pc_pc	enhancing	Stk38l_Med21	Li_9w
Fez2	chr17	78369211	78418152	Crim1	pc_pc	enhancing	Fez2_Crim1	Li_9w
Gm32391	chr1	164458844	164464485	Nme7	nc_pc	repressing	Gm32391_Nme7	Li_9w
Pitpnm1	chr19	4099997	4113965	BC021614	pc_pc	enhancing	Pitpnm1_BC021614	Li_9w
Gstm3	chr3	107963695	107969174	Gstm5	pc_pc	enhancing	Gstm3_Gstm5	Li_9w
Rbm12b1	chr4	12138956	12148922	Rbm12b2	pc_pc	enhancing	Rbm12b1_Rbm12b2	Li_9w
AW112010	chr19	11047611	11050566	Ms4a8a	nc_pc	repressing	AW112010_Ms4a8a	Li_9w
Akirin1	chr4	123735194	123750299	Ndufs5	pc_pc	enhancing	Akirin1_Ndufs5	Li_9w
Gm16984	chr13	34963948	34983318	Eci3	nc_pc	enhancing	Gm16984_Eci3	Li_9w
1700001C19Rik	chr17	47412733	47437453	Guca1a	pc_pc	enhancing	1700001C19Rik_Guca1a	Li_9w
Fancg	chr4	43002336	43010568	Vcp	pc_pc	repressing	Fancg_Vcp	Li_9w
5930430L01Rik	chr5	148990055	148995215	Gm15408	nc_nc	repressing	5930430L01Rik_Gm15408	Li_9w
Mir7653	chr11	78178826	78178887	Nek8	nc_pc	enhancing	Mir7653_Nek8	Li_9w
Rpl23a	chr11	78180934	78183584	Nek8	pc_pc	enhancing	Rpl23a_Nek8	Li_9w
Rsl24d1	chr9	73113468	73123333	Pigb	pc_pc	enhancing	Rsl24d1_Pigb	Li_9w
Gm42151	chr5	108683902	108694143	Idua	nc_pc	repressing	Gm42151_Idua	Li_9w
Gm12185	chr11	48904655	48927182	Trim7	pc_pc	repressing	Gm12185_Trim7	Li_9w
Exosc1	chr19	41922977	41933403	Pgam1	pc_pc	enhancing	Exosc1_Pgam1	Li_9w
Dcdc2b	chr4	129608330	129614479	Tmem234	pc_pc	enhancing	Dcdc2b_Tmem234	Li_9w
Gnat1	chr9	107674473	107679592	Hyal1	pc_pc	repressing	Gnat1_Hyal1	Li_9w
Gnat1	chr9	107674473	107679592	Nat6	pc_pc	repressing	Gnat1_Nat6	Li_9w
4930481A15Rik	chr19	5406814	5422847	Snx32	nc_pc	enhancing	4930481A15Rik_Snx32	Li_9w
Dcdc2b	chr4	129608330	129614479	Hdac1	pc_pc	enhancing	Dcdc2b_Hdac1	Li_9w
Gnat1	chr9	107674473	107679592	Hyal3	pc_pc	repressing	Gnat1_Hyal3	Li_9w
Psmb3	chr11	97703433	97713500	E130012A19Rik	pc_pc	repressing	Psmb3_E130012A19Rik	Li_9w
E430018J23Rik	chr7	127390829	127393662	Zfp764	pc_pc	enhancing	E430018J23Rik_Zfp764	Li_9w
Ifitm1	chr7	140967428	140969828	Nlrp6	pc_pc	enhancing	Ifitm1_Nlrp6	Li_9w
Disp2	chr2	118779701	118795175	A430105I19Rik	pc_pc	enhancing	Disp2_A430105I19Rik	Li_9w
BC024386	chr7	140906063	140907979	Ifitm1	nc_pc	enhancing	BC024386_Ifitm1	Li_9w
Ppp4r4	chr12	103532288	103613839	Ifi27l2b	pc_pc	enhancing	Ppp4r4_Ifi27l2b	Li_9w
Mmgt2	chr11	62648631	62666359	Ubb	pc_pc	repressing	Mmgt2_Ubb	Li_9w
5033417F24Rik	chr1	92908377	92910689	Dusp28	nc_pc	repressing	5033417F24Rik_Dusp28	Li_9w
H2-K1	chr17	33996011	34000341	Rps18	pc_pc	enhancing	H2-K1_Rps18	Lu_9w
Peg13	chr15	72805603	72810324	Trappc9	nc_pc	enhancing	Peg13_Trappc9	Lu_9w
Airn	chr17	12741310	12859884	Igf2r	nc_pc	repressing	Airn_Igf2r	Lu_9w
Tuba1a	chr15	98949846	98953501	Tuba1b	pc_pc	enhancing	Tuba1a_Tuba1b	Lu_9w
Meg3	chr12	109540995	109571729	Rian	nc_nc	enhancing	Meg3_Rian	Lu_9w
Ly6c1	chr15	75044017	75048853	Ly6e	pc_pc	enhancing	Ly6c1_Ly6e	Lu_9w
Lysmd2	chr9	75625076	75637773	Tmod2	pc_pc	enhancing	Lysmd2_Tmod2	Lu_9w
Snrpn	chr7	59982501	60140219	Snurf	pc_pc	enhancing	Snrpn_Snurf	Lu_9w
Kng2	chr16	22985851	23029101	Fetub	pc_pc	enhancing	Kng2_Fetub	Lu_9w
H2-K2	chr17	33974658	33978791	H2-K1	nc_pc	enhancing	H2-K2_H2-K1	Lu_9w
Gbp3	chr3	142560015	142573213	Gbp5	pc_pc	enhancing	Gbp3_Gbp5	Lu_9w
Ces2e	chr8	104926259	104934672	Ces2b	pc_pc	enhancing	Ces2e_Ces2b	Lu_9w
LOC102631979	chr11	11958405	11967116	Grb10	nc_pc	enhancing	LOC102631979_Grb10	Lu_9w
H2-K2	chr17	33974658	33978791	Rps18	nc_pc	enhancing	H2-K2_Rps18	Lu_9w
Gm13387	chr2	25121679	25165932	Tubb4b	nc_pc	enhancing	Gm13387_Tubb4b	Lu_9w
H2-Q10	chr17	35470088	35474563	H2-Q6	pc_pc	repressing	H2-Q10_H2-Q6	Lu_9w
Sult5a1	chr8	123142842	123158913	Rpl13	pc_pc	enhancing	Sult5a1_Rpl13	Lu_9w
Gng2	chr14	19872558	19977249	2700060E02Rik	pc_pc	enhancing	Gng2_2700060E02Rik	Lu_9w
Rpl37	chr15	5116612	5119140	C7	pc_pc	enhancing	Rpl37_C7	Lu_9w
Ly6c2	chr15	75108160	75112036	Ly6c1	pc_pc	enhancing	Ly6c2_Ly6c1	Lu_9w
Gm33122	chr7	129644124	129658085	Gm33248	nc_nc	enhancing	Gm33122_Gm33248	Lu_9w
Ces2g	chr8	104961588	104969537	Ces2e	pc_pc	enhancing	Ces2g_Ces2e	Lu_9w
Gm30090	chr17	31258195	31259681	Rsph1	nc_pc	enhancing	Gm30090_Rsph1	Lu_9w
9230104L09Rik	chr2	148844619	148850966	Cst8	pc_pc	enhancing	9230104L09Rik_Cst8	Lu_9w
Rab44	chr17	29114127	29148980	Srsf3	pc_pc	enhancing	Rab44_Srsf3	Lu_9w
Disp2	chr2	118779701	118795175	Pak6	pc_pc	repressing	Disp2_Pak6	Lu_9w
LOC102638183	chr4	150315146	150315616	Eno1	pc_pc	enhancing	LOC102638183_Eno1	Lu_9w
Mrpl27	chr11	94653769	94661932	Acsf2	pc_pc	enhancing	Mrpl27_Acsf2	Lu_9w
Mgl2	chr11	70130124	70137542	Dlg4	pc_pc	enhancing	Mgl2_Dlg4	Lu_9w
Adam22	chr5	8072346	8368270	Steap4	pc_pc	repressing	Adam22_Steap4	Lu_9w
1500009L16Rik	chr10	83722661	83762762	Appl2	pc_pc	repressing	1500009L16Rik_Appl2	Lu_9w
Pphln1	chr15	93397291	93491913	Zcrb1	pc_pc	enhancing	Pphln1_Zcrb1	Lu_9w
Kng1	chr16	23058219	23082078	Kng2	pc_pc	enhancing	Kng1_Kng2	Lu_9w
Cd38	chr5	43868808	43912374	Bst1	pc_pc	enhancing	Cd38_Bst1	Lu_9w
Ifit1bl1	chr19	34592887	34662997	Ifit3	pc_pc	enhancing	Ifit1bl1_Ifit3	Lu_9w
C1s1	chr6	124530343	124542392	C1ra	pc_pc	enhancing	C1s1_C1ra	Lu_9w
LOC108167591	chr8	32471077	32477346	Nrg1	nc_pc	enhancing	LOC108167591_Nrg1	Lu_9w
Slfn8	chr11	83002157	83020810	Unc45b	pc_pc	enhancing	Slfn8_Unc45b	Lu_9w
Pcdha2	chr18	36939204	37187661	Pcdha1	pc_pc	enhancing	Pcdha2_Pcdha1	Lu_9w
Pcdha3	chr18	36946206	37187657	Pcdha1	pc_pc	enhancing	Pcdha3_Pcdha1	Lu_9w
Pcdha4	chr18	36952688	37187657	Pcdha1	pc_pc	enhancing	Pcdha4_Pcdha1	Lu_9w
Pcdha3	chr18	36946206	37187657	Pcdha2	pc_pc	enhancing	Pcdha3_Pcdha2	Lu_9w
Pcdha4	chr18	36952688	37187657	Pcdha2	pc_pc	enhancing	Pcdha4_Pcdha2	Lu_9w
Pcdha4	chr18	36952688	37187657	Pcdha3	pc_pc	enhancing	Pcdha4_Pcdha3	Lu_9w
Endog	chr2	30171406	30174069	Set	pc_pc	enhancing	Endog_Set	Lu_9w
Itgb6	chr2	60598291	60722603	Pla2r1	pc_pc	enhancing	Itgb6_Pla2r1	Lu_9w
Peg10	chr6	4747305	4760517	Sgce	pc_pc	enhancing	Peg10_Sgce	Lu_9w
1700030C10Rik	chr12	20804388	20815779	3110053B16Rik	nc_nc	enhancing	1700030C10Rik_3110053B16Rik	Lu_9w
Pcdha5	chr18	36960439	37187657	Pcdha1	pc_pc	enhancing	Pcdha5_Pcdha1	Lu_9w
Pcdha5	chr18	36960439	37187657	Pcdha2	pc_pc	enhancing	Pcdha5_Pcdha2	Lu_9w
Pcdha5	chr18	36960439	37187657	Pcdha3	pc_pc	enhancing	Pcdha5_Pcdha3	Lu_9w
Pcdha5	chr18	36960439	37187657	Pcdha4	pc_pc	enhancing	Pcdha5_Pcdha4	Lu_9w
Pcdha6	chr18	36967755	37187657	Pcdha5	pc_pc	enhancing	Pcdha6_Pcdha5	Lu_9w
Pcdha7	chr18	36973923	37187657	Pcdha5	pc_pc	enhancing	Pcdha7_Pcdha5	Lu_9w
Pcdha8	chr18	36992466	37187657	Pcdha5	pc_pc	enhancing	Pcdha8_Pcdha5	Lu_9w
Pcdha11	chr18	37010857	37187657	Pcdha5	pc_pc	enhancing	Pcdha11_Pcdha5	Lu_9w
Pcdha12	chr18	37020229	37187657	Pcdha5	pc_pc	enhancing	Pcdha12_Pcdha5	Lu_9w
Pcdhac1	chr18	37090135	37187657	Pcdha5	pc_pc	enhancing	Pcdhac1_Pcdha5	Lu_9w
Pcdha7	chr18	36973923	37187657	Pcdha6	pc_pc	enhancing	Pcdha7_Pcdha6	Lu_9w
Pcdha8	chr18	36992466	37187657	Pcdha6	pc_pc	enhancing	Pcdha8_Pcdha6	Lu_9w
Pcdha11	chr18	37010857	37187657	Pcdha6	pc_pc	enhancing	Pcdha11_Pcdha6	Lu_9w
Pcdha12	chr18	37020229	37187657	Pcdha6	pc_pc	enhancing	Pcdha12_Pcdha6	Lu_9w
Pcdhac1	chr18	37090135	37187657	Pcdha6	pc_pc	enhancing	Pcdhac1_Pcdha6	Lu_9w
Pcdha8	chr18	36992466	37187657	Pcdha7	pc_pc	enhancing	Pcdha8_Pcdha7	Lu_9w
Pcdha11	chr18	37010857	37187657	Pcdha7	pc_pc	enhancing	Pcdha11_Pcdha7	Lu_9w
Pcdha12	chr18	37020229	37187657	Pcdha7	pc_pc	enhancing	Pcdha12_Pcdha7	Lu_9w
Pcdhac1	chr18	37090135	37187657	Pcdha7	pc_pc	enhancing	Pcdhac1_Pcdha7	Lu_9w
Pcdha11	chr18	37010857	37187657	Pcdha8	pc_pc	enhancing	Pcdha11_Pcdha8	Lu_9w
Pcdha12	chr18	37020229	37187657	Pcdha8	pc_pc	enhancing	Pcdha12_Pcdha8	Lu_9w
Pcdhac1	chr18	37090135	37187657	Pcdha8	pc_pc	enhancing	Pcdhac1_Pcdha8	Lu_9w
Pcdha12	chr18	37020229	37187657	Pcdha11	pc_pc	enhancing	Pcdha12_Pcdha11	Lu_9w
Pcdhac1	chr18	37090135	37187657	Pcdha11	pc_pc	enhancing	Pcdhac1_Pcdha11	Lu_9w
Pcdhac1	chr18	37090135	37187657	Pcdha12	pc_pc	enhancing	Pcdhac1_Pcdha12	Lu_9w
LOC105247125	chr4	46574522	46583701	Coro2a	pc_pc	enhancing	LOC105247125_Coro2a	Lu_9w
Tmem234	chr4	129600690	129608533	Hdac1	pc_pc	enhancing	Tmem234_Hdac1	Lu_9w
Vpreb3	chr10	75948311	75949648	Gm867	pc_pc	enhancing	Vpreb3_Gm867	Lu_9w
Pes1	chr11	3963807	3980004	Tcn2	pc_pc	enhancing	Pes1_Tcn2	Lu_9w
Abca17	chr17	24264257	24351897	Atp6v0c	pc_pc	repressing	Abca17_Atp6v0c	Lu_9w
Pcdha6	chr18	36967755	37187657	Pcdha1	pc_pc	enhancing	Pcdha6_Pcdha1	Lu_9w
Pcdha7	chr18	36973923	37187657	Pcdha1	pc_pc	enhancing	Pcdha7_Pcdha1	Lu_9w
Pcdha8	chr18	36992466	37187657	Pcdha1	pc_pc	enhancing	Pcdha8_Pcdha1	Lu_9w
Pcdha11	chr18	37010857	37187657	Pcdha1	pc_pc	enhancing	Pcdha11_Pcdha1	Lu_9w
Pcdha12	chr18	37020229	37187657	Pcdha1	pc_pc	enhancing	Pcdha12_Pcdha1	Lu_9w
Pcdhac1	chr18	37090135	37187657	Pcdha1	pc_pc	enhancing	Pcdhac1_Pcdha1	Lu_9w
Pcdha6	chr18	36967755	37187657	Pcdha2	pc_pc	enhancing	Pcdha6_Pcdha2	Lu_9w
Pcdha7	chr18	36973923	37187657	Pcdha2	pc_pc	enhancing	Pcdha7_Pcdha2	Lu_9w
Pcdha8	chr18	36992466	37187657	Pcdha2	pc_pc	enhancing	Pcdha8_Pcdha2	Lu_9w
Pcdha11	chr18	37010857	37187657	Pcdha2	pc_pc	enhancing	Pcdha11_Pcdha2	Lu_9w
Pcdha12	chr18	37020229	37187657	Pcdha2	pc_pc	enhancing	Pcdha12_Pcdha2	Lu_9w
Pcdhac1	chr18	37090135	37187657	Pcdha2	pc_pc	enhancing	Pcdhac1_Pcdha2	Lu_9w
Pcdha6	chr18	36967755	37187657	Pcdha3	pc_pc	enhancing	Pcdha6_Pcdha3	Lu_9w
Pcdha7	chr18	36973923	37187657	Pcdha3	pc_pc	enhancing	Pcdha7_Pcdha3	Lu_9w
Pcdha8	chr18	36992466	37187657	Pcdha3	pc_pc	enhancing	Pcdha8_Pcdha3	Lu_9w
Pcdha11	chr18	37010857	37187657	Pcdha3	pc_pc	enhancing	Pcdha11_Pcdha3	Lu_9w
Pcdha12	chr18	37020229	37187657	Pcdha3	pc_pc	enhancing	Pcdha12_Pcdha3	Lu_9w
Pcdhac1	chr18	37090135	37187657	Pcdha3	pc_pc	enhancing	Pcdhac1_Pcdha3	Lu_9w
Pcdha6	chr18	36967755	37187657	Pcdha4	pc_pc	enhancing	Pcdha6_Pcdha4	Lu_9w
Pcdha7	chr18	36973923	37187657	Pcdha4	pc_pc	enhancing	Pcdha7_Pcdha4	Lu_9w
Pcdha8	chr18	36992466	37187657	Pcdha4	pc_pc	enhancing	Pcdha8_Pcdha4	Lu_9w
Pcdha11	chr18	37010857	37187657	Pcdha4	pc_pc	enhancing	Pcdha11_Pcdha4	Lu_9w
Pcdha12	chr18	37020229	37187657	Pcdha4	pc_pc	enhancing	Pcdha12_Pcdha4	Lu_9w
Pcdhac1	chr18	37090135	37187657	Pcdha4	pc_pc	enhancing	Pcdhac1_Pcdha4	Lu_9w
Pcdha9	chr18	36997879	37187657	Pcdha5	pc_pc	enhancing	Pcdha9_Pcdha5	Lu_9w
Pcdha10	chr18	37005319	37187657	Pcdha5	pc_pc	enhancing	Pcdha10_Pcdha5	Lu_9w
Pcdha9	chr18	36997879	37187657	Pcdha6	pc_pc	enhancing	Pcdha9_Pcdha6	Lu_9w
Pcdha10	chr18	37005319	37187657	Pcdha6	pc_pc	enhancing	Pcdha10_Pcdha6	Lu_9w
Pcdha9	chr18	36997879	37187657	Pcdha7	pc_pc	enhancing	Pcdha9_Pcdha7	Lu_9w
Pcdha10	chr18	37005319	37187657	Pcdha7	pc_pc	enhancing	Pcdha10_Pcdha7	Lu_9w
Pcdha9	chr18	36997879	37187657	Pcdha8	pc_pc	enhancing	Pcdha9_Pcdha8	Lu_9w
Pcdha10	chr18	37005319	37187657	Pcdha8	pc_pc	enhancing	Pcdha10_Pcdha8	Lu_9w
Pcdha10	chr18	37005319	37187657	Pcdha9	pc_pc	enhancing	Pcdha10_Pcdha9	Lu_9w
Pcdha11	chr18	37010857	37187657	Pcdha9	pc_pc	enhancing	Pcdha11_Pcdha9	Lu_9w
Pcdha12	chr18	37020229	37187657	Pcdha9	pc_pc	enhancing	Pcdha12_Pcdha9	Lu_9w
Pcdhac1	chr18	37090135	37187657	Pcdha9	pc_pc	enhancing	Pcdhac1_Pcdha9	Lu_9w
Pcdha11	chr18	37010857	37187657	Pcdha10	pc_pc	enhancing	Pcdha11_Pcdha10	Lu_9w
Pcdha12	chr18	37020229	37187657	Pcdha10	pc_pc	enhancing	Pcdha12_Pcdha10	Lu_9w
Pcdhac1	chr18	37090135	37187657	Pcdha10	pc_pc	enhancing	Pcdhac1_Pcdha10	Lu_9w
Pcdha9	chr18	36997879	37187657	Pcdha1	pc_pc	enhancing	Pcdha9_Pcdha1	Lu_9w
Pcdha10	chr18	37005319	37187657	Pcdha1	pc_pc	enhancing	Pcdha10_Pcdha1	Lu_9w
Pcdha9	chr18	36997879	37187657	Pcdha2	pc_pc	enhancing	Pcdha9_Pcdha2	Lu_9w
Pcdha10	chr18	37005319	37187657	Pcdha2	pc_pc	enhancing	Pcdha10_Pcdha2	Lu_9w
Pcdha9	chr18	36997879	37187657	Pcdha3	pc_pc	enhancing	Pcdha9_Pcdha3	Lu_9w
Pcdha10	chr18	37005319	37187657	Pcdha3	pc_pc	enhancing	Pcdha10_Pcdha3	Lu_9w
Pcdha9	chr18	36997879	37187657	Pcdha4	pc_pc	enhancing	Pcdha9_Pcdha4	Lu_9w
Pcdha10	chr18	37005319	37187657	Pcdha4	pc_pc	enhancing	Pcdha10_Pcdha4	Lu_9w
Pcdhac2	chr18	37143968	37187657	Pcdha5	pc_pc	enhancing	Pcdhac2_Pcdha5	Lu_9w
Pcdhac2	chr18	37143968	37187657	Pcdha6	pc_pc	enhancing	Pcdhac2_Pcdha6	Lu_9w
Pcdhac2	chr18	37143968	37187657	Pcdha7	pc_pc	enhancing	Pcdhac2_Pcdha7	Lu_9w
Pcdhac2	chr18	37143968	37187657	Pcdha8	pc_pc	enhancing	Pcdhac2_Pcdha8	Lu_9w
Pcdhac2	chr18	37143968	37187657	Pcdha9	pc_pc	enhancing	Pcdhac2_Pcdha9	Lu_9w
Pcdhac2	chr18	37143968	37187657	Pcdha10	pc_pc	enhancing	Pcdhac2_Pcdha10	Lu_9w
Pcdhac2	chr18	37143968	37187657	Pcdha11	pc_pc	enhancing	Pcdhac2_Pcdha11	Lu_9w
Pcdhac2	chr18	37143968	37187657	Pcdha12	pc_pc	enhancing	Pcdhac2_Pcdha12	Lu_9w
Pcdhac2	chr18	37143968	37187657	Pcdhac1	pc_pc	enhancing	Pcdhac2_Pcdhac1	Lu_9w
Ifit1bl1	chr19	34592887	34662997	Ifit2	pc_pc	enhancing	Ifit1bl1_Ifit2	Lu_9w
Gm31080	chr2	30162605	30170335	Set	nc_pc	enhancing	Gm31080_Set	Lu_9w
Gm26908	chr14	70203418	70217056	9930012K11Rik	nc_pc	repressing	Gm26908_9930012K11Rik	Lu_9w
Pcdhac2	chr18	37143968	37187657	Pcdha1	pc_pc	enhancing	Pcdhac2_Pcdha1	Lu_9w
Pcdhac2	chr18	37143968	37187657	Pcdha2	pc_pc	enhancing	Pcdhac2_Pcdha2	Lu_9w
Pcdhac2	chr18	37143968	37187657	Pcdha3	pc_pc	enhancing	Pcdhac2_Pcdha3	Lu_9w
Pcdhac2	chr18	37143968	37187657	Pcdha4	pc_pc	enhancing	Pcdhac2_Pcdha4	Lu_9w
Snhg14	chr7	59969576	59974431	Snurf	nc_pc	enhancing	Snhg14_Snurf	Lu_9w
Snhg14	chr7	59969576	59974431	Snrpn	nc_pc	enhancing	Snhg14_Snrpn	Lu_9w
Mir686	chr14	54616676	54616785	Psmb5	nc_pc	enhancing	Mir686_Psmb5	Lu_9w
Ifit3	chr19	34583141	34588982	Ifit2	pc_pc	enhancing	Ifit3_Ifit2	Lu_9w
Gfm2	chr13	97137936	97181196	Nsa2	pc_pc	enhancing	Gfm2_Nsa2	Lu_9w
H2-Ea-ps	chr17	34342911	34347547	H2-Ob	pc_pc	repressing	H2-Ea-ps_H2-Ob	Lu_9w
Gm31080	chr2	30162605	30170335	Endog	nc_pc	enhancing	Gm31080_Endog	Lu_9w
Tlr5	chr1	182954751	182976044	Susd4	pc_pc	enhancing	Tlr5_Susd4	Lu_9w
Ankrd63	chr2	118699102	118703963	Pak6	pc_pc	repressing	Ankrd63_Pak6	Lu_9w
Nlrp1b	chr11	71153010	71242514	Nlrp1a	pc_pc	repressing	Nlrp1b_Nlrp1a	Lu_9w
Polr2h	chr16	20717825	20722272	Psmd2	pc_pc	enhancing	Polr2h_Psmd2	Lu_9w
Ccdc125	chr13	100668933	100697240	Taf9	pc_pc	enhancing	Ccdc125_Taf9	Lu_9w
Capn5	chr7	98121558	98178274	Myo7a	pc_pc	enhancing	Capn5_Myo7a	Lu_9w
A630001G21Rik	chr1	85717082	85736656	Sp100	pc_pc	enhancing	A630001G21Rik_Sp100	Lu_9w
Clec2i	chr6	128887572	128898167	BC035044	pc_pc	repressing	Clec2i_BC035044	Lu_9w
E430024I08Rik	chr13	74433048	74463820	Zfp825	nc_pc	enhancing	E430024I08Rik_Zfp825	Lu_9w
Fam216b	chr14	78081023	78089007	Epsti1	pc_pc	enhancing	Fam216b_Epsti1	Lu_9w
Ifit3b	chr19	34607539	34613409	Ifit3	pc_pc	enhancing	Ifit3b_Ifit3	Lu_9w
C1rb	chr6	124570429	124581044	C1ra	pc_pc	enhancing	C1rb_C1ra	Lu_9w
Rnps1	chr17	24414641	24425898	Abca17	pc_pc	repressing	Rnps1_Abca17	Lu_9w
Ifit3b	chr19	34607539	34613409	Ifit2	pc_pc	enhancing	Ifit3b_Ifit2	Lu_9w
Gm34907	chr14	103463923	103512619	Scel	nc_pc	enhancing	Gm34907_Scel	Lu_9w
9630028I04Rik	chr17	27235074	27248066	Ip6k3	nc_pc	repressing	9630028I04Rik_Ip6k3	Lu_9w
Ifit3b	chr19	34607539	34613409	Ifit1bl1	pc_pc	enhancing	Ifit3b_Ifit1bl1	Lu_9w
Disp2	chr2	118779701	118795175	Ankrd63	pc_pc	enhancing	Disp2_Ankrd63	Lu_9w
Ifit1bl2	chr19	34617048	34640743	Ifit1bl1	pc_pc	enhancing	Ifit1bl2_Ifit1bl1	Lu_9w
Ly6i	chr15	74979537	74983502	Ly6e	pc_pc	repressing	Ly6i_Ly6e	Lu_9w
Cdkn1c	chr7	143458338	143461073	Kcnq1	pc_pc	enhancing	Cdkn1c_Kcnq1	Lu_9w
Pbld2	chr10	63024048	63058813	Dna2	pc_pc	enhancing	Pbld2_Dna2	Lu_9w
Gm5782	chr11	43414613	43418967	Pttg1	nc_pc	enhancing	Gm5782_Pttg1	Lu_9w
Mpp2	chr11	102057015	102088638	Cd300lg	pc_pc	repressing	Mpp2_Cd300lg	Lu_9w
Ifit1bl2	chr19	34617048	34640743	Ifit3	pc_pc	enhancing	Ifit1bl2_Ifit3	Lu_9w
Abcb4	chr5	8893597	8959226	Abcb1b	pc_pc	enhancing	Abcb4_Abcb1b	Lu_9w
C1rb	chr6	124570429	124581044	C1s1	pc_pc	enhancing	C1rb_C1s1	Lu_9w
Gm867	chr10	75937718	75940687	Mif	pc_pc	enhancing	Gm867_Mif	Lu_9w
Dnajc9	chr14	20384637	20388910	Nudt13	pc_pc	enhancing	Dnajc9_Nudt13	Lu_9w
D730005E14Rik	chr15	79889531	79893138	Apobec3	nc_pc	enhancing	D730005E14Rik_Apobec3	Lu_9w
1700029J07Rik	chr8	45939365	45975456	Pdlim3	pc_pc	repressing	1700029J07Rik_Pdlim3	Lu_9w
Slc44a3	chr3	121459527	121532344	Alg14	pc_pc	enhancing	Slc44a3_Alg14	Lu_9w
Dusp28	chr1	92906988	92908620	Gpc1	pc_pc	enhancing	Dusp28_Gpc1	Lu_9w
Ptgs2os2	chr1	150159042	150164948	Gm15453	nc_nc	enhancing	Ptgs2os2_Gm15453	Lu_9w
Vpreb3	chr10	75948311	75949648	Mif	pc_pc	enhancing	Vpreb3_Mif	Lu_9w
Ifit1bl2	chr19	34617048	34640743	Ifit3b	pc_pc	enhancing	Ifit1bl2_Ifit3b	Lu_9w
Atraid	chr5	31048639	31054633	Tcf23	pc_pc	enhancing	Atraid_Tcf23	Lu_9w
Kcnq1ot1	chr7	143213110	143296547	Kcnq1	nc_pc	repressing	Kcnq1ot1_Kcnq1	Lu_9w
Nek3	chr8	22128282	22167002	Nek5	pc_pc	enhancing	Nek3_Nek5	Lu_9w
Itih3	chr14	30908571	30923755	Itih4	pc_pc	enhancing	Itih3_Itih4	Lu_9w
4930578M01Rik	chr15	98985964	98989281	Tuba1b	nc_pc	repressing	4930578M01Rik_Tuba1b	Lu_9w
Gm10069	chr6	128438756	128503281	BC048546	nc_pc	enhancing	Gm10069_BC048546	Lu_9w
4930578M01Rik	chr15	98985964	98989281	Tuba1a	nc_pc	repressing	4930578M01Rik_Tuba1a	Lu_9w
Abhd1	chr5	30950065	30955095	Atraid	nc_pc	repressing	Abhd1_Atraid	Lu_9w
Fam175a	chr5	100804801	100845328	Helq	pc_pc	enhancing	Fam175a_Helq	Lu_9w
LOC108169013	chr4	134159956	134164109	Cep85	pc_pc	enhancing	LOC108169013_Cep85	Lu_9w
Abhd1	chr5	30950065	30955095	Tcf23	nc_pc	repressing	Abhd1_Tcf23	Lu_9w
LOC105247329	chr6	145365141	145379453	Lmntd1	nc_pc	enhancing	LOC105247329_Lmntd1	Lu_9w
Wfdc21	chr11	83746939	83752646	Wfdc17	pc_pc	enhancing	Wfdc21_Wfdc17	Lu_9w
Adam28	chr14	68604997	68655890	Adamdec1	pc_pc	enhancing	Adam28_Adamdec1	Lu_9w
Ly6c1	chr15	75044017	75048853	Ly6i	pc_pc	repressing	Ly6c1_Ly6i	Lu_9w
Gm41348	chr15	74991997	74994447	Ly6i	nc_pc	repressing	Gm41348_Ly6i	Lu_9w
Mx1	chr16	97447034	97462906	Mx2	nc_nc	enhancing	Mx1_Mx2	Lu_9w
Ifit1bl2	chr19	34617048	34640743	Ifit2	pc_pc	enhancing	Ifit1bl2_Ifit2	Lu_9w
Clec2h	chr6	128662384	128677374	BC048546	pc_pc	repressing	Clec2h_BC048546	Lu_9w
Isoc2b	chr7	4844958	4866179	Rpl28	pc_pc	enhancing	Isoc2b_Rpl28	Lu_9w
Gm41348	chr15	74991997	74994447	Ly6e	nc_pc	enhancing	Gm41348_Ly6e	Lu_9w
Gm41348	chr15	74991997	74994447	Ly6c1	nc_pc	enhancing	Gm41348_Ly6c1	Lu_9w
Mettl7a2	chr15	100353199	100361819	Methig1	pc_pc	enhancing	Mettl7a2_Methig1	Lu_9w
Gm13387	chr2	25121679	25165932	Noxa1	nc_pc	repressing	Gm13387_Noxa1	Lu_9w
LOC102635844	chr5	23352649	23411345	LOC108169030	nc_nc	enhancing	LOC102635844_LOC108169030	Lu_9w
Naip5	chr13	100211738	100250927	Naip2	pc_pc	enhancing	Naip5_Naip2	Lu_9w
Spa17	chr9	37603293	37613828	Vsig2	pc_pc	enhancing	Spa17_Vsig2	Lu_9w
Pak6	chr2	118663027	118698020	Bub1b	pc_pc	repressing	Pak6_Bub1b	Lu_9w
A930015D03Rik	chr17	35994503	36038174	H2-T22	nc_pc	enhancing	A930015D03Rik_H2-T22	Lu_9w
Gm41307	chr15	38385558	38404716	G930009F23Rik	nc_nc	enhancing	Gm41307_G930009F23Rik	Lu_9w
Cyp2j9	chr4	96568428	96591719	Cyp2j6	pc_pc	enhancing	Cyp2j9_Cyp2j6	Lu_9w
Ldhb	chr6	142490248	142507957	Spx	pc_pc	enhancing	Ldhb_Spx	Lu_9w
Hsd17b14	chr7	45554855	45567321	Ftl1	pc_pc	repressing	Hsd17b14_Ftl1	Lu_9w
Sec16b	chr1	157506732	157568425	BC026585	pc_pc	enhancing	Sec16b_BC026585	Lu_9w
Cdk3-ps	chr11	116216001	116220287	Evpl	nc_pc	enhancing	Cdk3-ps_Evpl	Lu_9w
LOC108167381	chr6	17076260	17171420	D830026I12Rik	nc_nc	enhancing	LOC108167381_D830026I12Rik	Lu_9w
Adam3	chr8	24677231	24726039	Ido1	pc_pc	repressing	Adam3_Ido1	Lu_9w
Mt1	chr8	94179083	94180327	Mt2	pc_pc	enhancing	Mt1_Mt2	Lu_9w
Gm12576	chr11	83811142	83850728	Wfdc21	nc_pc	enhancing	Gm12576_Wfdc21	Lu_9w
Tagap1	chr17	6954964	6961921	Rsph3b	pc_pc	enhancing	Tagap1_Rsph3b	Lu_9w
Gm41561	chr17	30848426	30859232	Glp1r	nc_pc	repressing	Gm41561_Glp1r	Lu_9w
Gm33122	chr7	129644124	129658085	Gm39094	nc_nc	enhancing	Gm33122_Gm39094	Lu_9w
C330020E22Rik	chr4	129382545	129407475	Sync	nc_pc	enhancing	C330020E22Rik_Sync	Lu_9w
Rpl29	chr9	106428782	106431568	Dusp7	pc_pc	enhancing	Rpl29_Dusp7	Lu_9w
Ankrd63	chr2	118699102	118703963	Bub1b	pc_pc	enhancing	Ankrd63_Bub1b	Lu_9w
Slc22a18	chr7	143473725	143499334	Kcnq1	pc_pc	enhancing	Slc22a18_Kcnq1	Lu_9w
Ttc16	chr2	32757025	32775661	Cdk9	pc_pc	enhancing	Ttc16_Cdk9	Lu_9w
Gm39094	chr7	129658096	129663062	Gm33248	nc_nc	enhancing	Gm39094_Gm33248	Lu_9w
Cdh23	chr10	60302747	60696513	Chst3	pc_pc	repressing	Cdh23_Chst3	Lu_9w
Gm32401	chr13	41486648	41525087	Gm32184	nc_nc	repressing	Gm32401_Gm32184	Lu_9w
H2-Q5	chr17	35394098	35395630	H2-Q6	nc_pc	enhancing	H2-Q5_H2-Q6	Lu_9w
BE692007	chr19	11475336	11480305	Ms4a4d	nc_pc	enhancing	BE692007_Ms4a4d	Lu_9w
Gm33085	chr2	18019766	18035222	A930004D18Rik	nc_nc	enhancing	Gm33085_A930004D18Rik	Lu_9w
Gdap10	chr12	32824115	32826919	4933406C10Rik	nc_nc	enhancing	Gdap10_4933406C10Rik	Lu_9w
H2-Q2	chr17	35342116	35346764	H2-D1	pc_pc	repressing	H2-Q2_H2-D1	Lu_9w
H2-Q5	chr17	35394098	35395630	H2-Q10	nc_pc	repressing	H2-Q5_H2-Q10	Lu_9w
AI662270	chr11	83223575	83226584	Slfn4	nc_pc	repressing	AI662270_Slfn4	Lu_9w
4933406C10Rik	chr12	32919383	32953789	Gm40874	nc_nc	enhancing	4933406C10Rik_Gm40874	Lu_9w
H2-Q5	chr17	35394098	35395630	H2-Q2	nc_pc	repressing	H2-Q5_H2-Q2	Lu_9w
AI506816	chr5	23692260	23712667	Gm29779	nc_pc	enhancing	AI506816_Gm29779	Lu_9w
Eri2	chr7	119783825	119794058	Gm5601	pc_pc	enhancing	Eri2_Gm5601	Lu_9w
Usp43	chr11	67854522	67922153	Dhrs7c	pc_pc	enhancing	Usp43_Dhrs7c	Lu_9w
Gpr137b-ps	chr13	12614064	12650395	Ero1lb	nc_pc	enhancing	Gpr137b-ps_Ero1lb	Lu_9w
Rab17	chr1	90958132	90969674	Mlph	pc_pc	repressing	Rab17_Mlph	Lu_9w
A830082N09Rik	chr10	33987215	33995055	Rwdd1	nc_pc	enhancing	A830082N09Rik_Rwdd1	Lu_9w
Igfbp3	chr11	7206085	7214081	Adcy1	pc_pc	repressing	Igfbp3_Adcy1	Lu_9w
Gpsm2	chr3	108678637	108722334	Taf13	pc_pc	enhancing	Gpsm2_Taf13	Lu_9w
H2-Q6	chr17	35424876	35428361	H2-Q2	pc_pc	repressing	H2-Q6_H2-Q2	Lu_9w
H2-Q7	chr17	35439146	35443773	H2-Q2	pc_pc	repressing	H2-Q7_H2-Q2	Lu_9w
1700086O06Rik	chr18	38238404	38250565	Gnpda1	nc_pc	enhancing	1700086O06Rik_Gnpda1	Lu_9w
2900089D17Rik	chr5	144241780	144256205	Gm15708	nc_nc	enhancing	2900089D17Rik_Gm15708	Lu_9w
Gm26510	chr17	70876688	70925074	Myl12a	nc_pc	enhancing	Gm26510_Myl12a	Lu_9w
Pcdhb16	chr18	37477767	37483038	Pcdhb9	pc_pc	enhancing	Pcdhb16_Pcdhb9	Lu_9w
5033417F24Rik	chr1	92908377	92910689	Dusp28	nc_pc	repressing	5033417F24Rik_Dusp28	Lu_9w
H2-Q5	chr17	35394098	35395630	H2-Q7	nc_pc	enhancing	H2-Q5_H2-Q7	Lu_9w
Mrpl51	chr6	125192199	125194392	Gapdh	pc_pc	enhancing	Mrpl51_Gapdh	Lu_9w
Khdc3	chr9	73101382	73106631	Pigb	pc_pc	repressing	Khdc3_Pigb	Lu_9w
5033417F24Rik	chr1	92908377	92910689	Gpc1	nc_pc	repressing	5033417F24Rik_Gpc1	Lu_9w
H2-Q7	chr17	35439146	35443773	H2-Q6	pc_pc	enhancing	H2-Q7_H2-Q6	Lu_9w
Gm15408	chr5	149006961	149012776	Hmgb1	nc_pc	repressing	Gm15408_Hmgb1	Lu_9w
LOC102640325	chr7	6397957	6409771	Zfp28	nc_pc	enhancing	LOC102640325_Zfp28	Lu_9w
Slc22a18	chr7	143473725	143499334	Cdkn1c	pc_pc	enhancing	Slc22a18_Cdkn1c	Lu_9w
H2-Q10	chr17	35470088	35474563	H2-Q7	pc_pc	repressing	H2-Q10_H2-Q7	Lu_9w
Gm32575	chr19	56703750	56714015	Gm32718	nc_nc	enhancing	Gm32575_Gm32718	Lu_9w
Gatm	chr2	122594472	122611277	Gm14085	pc_pc	repressing	Gatm_Gm14085	Lu_9w
Rpl28	chr7	4792887	4794562	Tmem150b	pc_pc	repressing	Rpl28_Tmem150b	Lu_9w
Gm10037	chr13	67831035	67844879	Zfp273	pc_pc	enhancing	Gm10037_Zfp273	Lu_9w
Mrpl48	chr7	100549116	100607996	Dnajb13	pc_pc	enhancing	Mrpl48_Dnajb13	Lu_9w
Ifitm1	chr7	140967428	140969828	Ifitm5	pc_pc	enhancing	Ifitm1_Ifitm5	Lu_9w
Gm40874	chr12	32996037	33042444	F730043M19Rik	nc_nc	enhancing	Gm40874_F730043M19Rik	Lu_9w
Trmt61a	chr12	111678104	111683902	Ckb	pc_pc	enhancing	Trmt61a_Ckb	Lu_9w
A930029G22Rik	chr17	69356360	69440145	C030034I22Rik	nc_nc	repressing	A930029G22Rik_C030034I22Rik	Lu_9w
Rptoros	chr11	119820810	119834365	LOC102640451	nc_nc	enhancing	Rptoros_LOC102640451	Lu_9w
D430041D05Rik	chr2	104143072	104411781	Cd59b	pc_pc	enhancing	D430041D05Rik_Cd59b	Lu_9w
D030028A08Rik	chr11	96944145	96965060	Copz2	nc_pc	enhancing	D030028A08Rik_Copz2	Lu_9w
Wnt10b	chr15	98770711	98778212	Fkbp11	pc_pc	repressing	Wnt10b_Fkbp11	Lu_9w
E030042O20Rik	chr2	75704769	75711120	Gm13657	nc_nc	repressing	E030042O20Rik_Gm13657	Lu_9w
Tdg	chr10	82629820	82650494	1190007I07Rik	pc_pc	enhancing	Tdg_1190007I07Rik	Lu_9w
Zfp69	chr4	120930132	120953427	Nfyc	pc_pc	enhancing	Zfp69_Nfyc	Lu_9w
LOC102639518	chr2	163685715	163692449	Ada	nc_pc	repressing	LOC102639518_Ada	Lu_9w
5930430L01Rik	chr5	148990055	148995215	Gm15408	nc_nc	repressing	5930430L01Rik_Gm15408	Lu_9w
5930430L01Rik	chr5	148990055	148995215	Hmgb1	nc_pc	enhancing	5930430L01Rik_Hmgb1	Lu_9w
Trmt10a	chr3	138143516	138159821	Mttp	pc_pc	enhancing	Trmt10a_Mttp	Lu_9w
Serpina3h	chr12	104247895	104254405	Serpina3f	nc_pc	repressing	Serpina3h_Serpina3f	Lu_9w
Fbl	chr7	28169747	28179269	Fcgbp	pc_pc	enhancing	Fbl_Fcgbp	Lu_9w
Gm9769	chr6	85843820	85845390	Nat8f4	nc_pc	enhancing	Gm9769_Nat8f4	Lu_9w
Pcdhb19	chr18	37496997	37501711	Pcdhb9	pc_pc	enhancing	Pcdhb19_Pcdhb9	Lu_9w
Pcdhb19	chr18	37496997	37501711	Pcdhb16	pc_pc	enhancing	Pcdhb19_Pcdhb16	Lu_9w
Tnfrsf23	chr7	143665806	143686435	Tnfrsf22	pc_pc	enhancing	Tnfrsf23_Tnfrsf22	Lu_9w
Gm11478	chr11	86630395	86631072	Tubd1	nc_pc	repressing	Gm11478_Tubd1	Lu_9w
Bpifb5	chr2	154223741	154240902	Bpifa1	pc_pc	enhancing	Bpifb5_Bpifa1	Lu_9w
Astn2	chr4	65380802	66404531	Pappa	pc_pc	repressing	Astn2_Pappa	Lu_9w
Cldn4	chr5	134945122	134946934	Wbscr27	pc_pc	enhancing	Cldn4_Wbscr27	Lu_9w
Dynlt1a	chr17	6306343	6317474	Tmem181a	pc_pc	repressing	Dynlt1a_Tmem181a	Lu_9w
Mfsd2b	chr12	4862437	4875044	Sf3b6	pc_pc	enhancing	Mfsd2b_Sf3b6	Lu_9w
Greb1	chr12	16670614	16801396	Ntsr2	pc_pc	enhancing	Greb1_Ntsr2	Lu_9w
Msh5	chr17	35028604	35048865	D17H6S56E-5	pc_pc	enhancing	Msh5_D17H6S56E-5	Lu_9w
Slc9a5	chr8	105348117	105369881	Nol3	pc_pc	enhancing	Slc9a5_Nol3	Lu_9w
Gm4311	chr19	43637371	43642404	BC037704	nc_nc	repressing	Gm4311_BC037704	Lu_9w
Gm33919	chr10	83926823	83930715	Gm40725	nc_nc	enhancing	Gm33919_Gm40725	Lu_9w
Gm15663	chr10	105574550	105583870	Tmtc2	nc_pc	enhancing	Gm15663_Tmtc2	Lu_9w
BC021614	chr19	4057469	4059588	Doc2g	pc_pc	enhancing	BC021614_Doc2g	Lu_9w
Gm39822	chr11	51897106	51909624	Cdkl3	nc_pc	enhancing	Gm39822_Cdkl3	Lu_9w
Doc2g	chr19	4003384	4007005	Tcirg1	pc_pc	enhancing	Doc2g_Tcirg1	Lu_9w
AI182371	chr2	35081860	35100696	Hc	pc_pc	enhancing	AI182371_Hc	Lu_9w
Cabp1	chr5	115168690	115194381	Rpl37rt	pc_pc	enhancing	Cabp1_Rpl37rt	Lu_9w
Gm29998	chr19	33392432	33420370	Rnls	nc_pc	repressing	Gm29998_Rnls	Lu_9w
Cxcr1	chr1	74191784	74195436	Rufy4	pc_pc	enhancing	Cxcr1_Rufy4	Lu_9w
Irf7	chr7	141263182	141266499	Lmntd2	pc_pc	enhancing	Irf7_Lmntd2	Lu_9w
C130046K22Rik	chr11	103697723	103725573	Rprml	nc_pc	enhancing	C130046K22Rik_Rprml	Lu_9w
LOC108167591	chr8	32471077	32477346	Nrg1	nc_pc	enhancing	LOC108167591_Nrg1	Sp_9w
Ly6a	chr15	74994876	74998031	Ly6e	pc_pc	enhancing	Ly6a_Ly6e	Sp_9w
H2-K2	chr17	33974658	33978791	H2-K1	nc_pc	enhancing	H2-K2_H2-K1	Sp_9w
H2-K1	chr17	33996011	34000341	Rps18	pc_pc	enhancing	H2-K1_Rps18	Sp_9w
Clec2i	chr6	128887572	128898167	BC035044	pc_pc	repressing	Clec2i_BC035044	Sp_9w
H2-K2	chr17	33974658	33978791	Rps18	nc_pc	enhancing	H2-K2_Rps18	Sp_9w
H2-Ea-ps	chr17	34342911	34347547	H2-Ob	pc_pc	repressing	H2-Ea-ps_H2-Ob	Sp_9w
Hexb	chr13	97176330	97198357	Nsa2	pc_pc	enhancing	Hexb_Nsa2	Sp_9w
Tuba1a	chr15	98949846	98953501	Tuba1b	pc_pc	enhancing	Tuba1a_Tuba1b	Sp_9w
H2-Q10	chr17	35470088	35474563	H2-Q6	pc_pc	repressing	H2-Q10_H2-Q6	Sp_9w
LOC105247125	chr4	46574522	46583701	Coro2a	pc_pc	enhancing	LOC105247125_Coro2a	Sp_9w
D730005E14Rik	chr15	79889531	79893138	Apobec3	nc_pc	enhancing	D730005E14Rik_Apobec3	Sp_9w
Trim30b	chr7	104355397	104358646	Gm38525	pc_pc	enhancing	Trim30b_Gm38525	Sp_9w
Ly6d	chr15	74762055	74763567	Lynx1	pc_pc	enhancing	Ly6d_Lynx1	Sp_9w
Gm38525	chr7	104355395	104369881	Trim34a	pc_pc	enhancing	Gm38525_Trim34a	Sp_9w
Trim30b	chr7	104355397	104358646	Trim34a	pc_pc	enhancing	Trim30b_Trim34a	Sp_9w
LOC102638183	chr4	150315146	150315616	Eno1	pc_pc	enhancing	LOC102638183_Eno1	Sp_9w
Ly6c2	chr15	75108160	75112036	Ly6c1	pc_pc	enhancing	Ly6c2_Ly6c1	Sp_9w
H2-Q6	chr17	35424876	35428361	H2-Q4	pc_pc	enhancing	H2-Q6_H2-Q4	Sp_9w
Ly6c1	chr15	75044017	75048853	Ly6a	pc_pc	enhancing	Ly6c1_Ly6a	Sp_9w
H2-Eb2	chr17	34325502	34341410	H2-Ob	pc_pc	enhancing	H2-Eb2_H2-Ob	Sp_9w
Ly6c1	chr15	75044017	75048853	Ly6e	pc_pc	enhancing	Ly6c1_Ly6e	Sp_9w
Airn	chr17	12741310	12859884	Igf2r	nc_pc	repressing	Airn_Igf2r	Sp_9w
Peg13	chr15	72805603	72810324	Trappc9	nc_pc	enhancing	Peg13_Trappc9	Sp_9w
H2-Q10	chr17	35470088	35474563	H2-Q4	pc_pc	repressing	H2-Q10_H2-Q4	Sp_9w
Gimap1os	chr6	48729278	48741313	Gimap8	nc_pc	enhancing	Gimap1os_Gimap8	Sp_9w
Pes1	chr11	3963807	3980004	Tcn2	pc_pc	enhancing	Pes1_Tcn2	Sp_9w
Slfn8	chr11	83002157	83020810	Slfn9	pc_pc	repressing	Slfn8_Slfn9	Sp_9w
Khdrbs1	chr4	129702379	129742768	Tmem234	pc_pc	enhancing	Khdrbs1_Tmem234	Sp_9w
Mx1	chr16	97447034	97462906	Mx2	nc_nc	enhancing	Mx1_Mx2	Sp_9w
H2-Q6	chr17	35424876	35428361	H2-Q2	pc_pc	repressing	H2-Q6_H2-Q2	Sp_9w
Coro2a	chr4	46536936	46601929	Trim14	pc_pc	enhancing	Coro2a_Trim14	Sp_9w
Gm28068	chr15	74966930	75044924	Ly6c1	nc_pc	enhancing	Gm28068_Ly6c1	Sp_9w
Gm28068	chr15	74966930	75044924	Ly6a	nc_pc	enhancing	Gm28068_Ly6a	Sp_9w
Gm28068	chr15	74966930	75044924	Ly6c2	nc_pc	enhancing	Gm28068_Ly6c2	Sp_9w
Sfn	chr4	133600555	133602168	Nudc	pc_pc	enhancing	Sfn_Nudc	Sp_9w
Gm26740	chr10	22186284	22212041	LOC108167355	nc_nc	enhancing	Gm26740_LOC108167355	Sp_9w
Car2	chr3	14886277	14900770	Car1	pc_pc	enhancing	Car2_Car1	Sp_9w
Gpr137b-ps	chr13	12614064	12650395	Ero1lb	nc_pc	enhancing	Gpr137b-ps_Ero1lb	Sp_9w
Clec1b	chr6	129397296	129405413	Clec12a	pc_pc	enhancing	Clec1b_Clec12a	Sp_9w
Gm28068	chr15	74966930	75044924	Ly6e	nc_pc	enhancing	Gm28068_Ly6e	Sp_9w
Gm16023	chr4	155608296	155624755	Mmp23	nc_pc	enhancing	Gm16023_Mmp23	Sp_9w
AW011738	chr4	156203283	156206028	Perm1	nc_pc	enhancing	AW011738_Perm1	Sp_9w
Cxcl10	chr5	92346637	92348889	Ppef2	pc_pc	enhancing	Cxcl10_Ppef2	Sp_9w
Gm12185	chr11	48904655	48927182	Gm5431	pc_pc	enhancing	Gm12185_Gm5431	Sp_9w
Phf11b	chr14	59320963	59341377	Rcbtb1	pc_pc	enhancing	Phf11b_Rcbtb1	Sp_9w
Polr2h	chr16	20717825	20722272	Psmd2	pc_pc	enhancing	Polr2h_Psmd2	Sp_9w
C1ra	chr6	124512620	124523440	Clstn3	pc_pc	repressing	C1ra_Clstn3	Sp_9w
Adam28	chr14	68604997	68655890	Adamdec1	pc_pc	enhancing	Adam28_Adamdec1	Sp_9w
Gm38525	chr7	104355395	104369881	Trim12a	pc_pc	enhancing	Gm38525_Trim12a	Sp_9w
Gm12174	chr11	46727797	46728703	Havcr1	nc_pc	repressing	Gm12174_Havcr1	Sp_9w
Gm30054	chr14	20365963	20369315	Dnajc9	nc_pc	enhancing	Gm30054_Dnajc9	Sp_9w
Trim30b	chr7	104355397	104358646	Trim12a	pc_pc	enhancing	Trim30b_Trim12a	Sp_9w
Gm39556	chr15	74926346	74935442	Gm28068	nc_nc	enhancing	Gm39556_Gm28068	Sp_9w
Gm15133	chr7	104315030	104324838	Trim12a	nc_pc	enhancing	Gm15133_Trim12a	Sp_9w
Gm11478	chr11	86630395	86631072	Vmp1	nc_pc	enhancing	Gm11478_Vmp1	Sp_9w
Gm26510	chr17	70876688	70925074	Myl12a	nc_pc	enhancing	Gm26510_Myl12a	Sp_9w
LOC105247125	chr4	46574522	46583701	Trim14	pc_pc	enhancing	LOC105247125_Trim14	Sp_9w
Gm42226	chr5	23703214	23705658	Gm29779	pc_pc	enhancing	Gm42226_Gm29779	Sp_9w
Gm39556	chr15	74926346	74935442	Ly6a	nc_pc	enhancing	Gm39556_Ly6a	Sp_9w
Trim12a	chr7	104299892	104315850	Trim34a	pc_pc	enhancing	Trim12a_Trim34a	Sp_9w
Gm40892	chr12	92885582	92894950	Gm40902	pc_pc	enhancing	Gm40892_Gm40902	Sp_9w
H2-Ea-ps	chr17	34342911	34347547	H2-Eb2	pc_pc	repressing	H2-Ea-ps_H2-Eb2	Sp_9w
H2-Q2	chr17	35342116	35346764	H2-D1	pc_pc	repressing	H2-Q2_H2-D1	Sp_9w
Art2a-ps	chr7	101552452	101560865	Art2b	nc_pc	repressing	Art2a-ps_Art2b	Sp_9w
Gm15133	chr7	104315030	104324838	Gm38525	nc_pc	enhancing	Gm15133_Gm38525	Sp_9w
Meg3	chr12	109540995	109571729	Rian	nc_nc	enhancing	Meg3_Rian	Sp_9w
Acap3	chr4	155891874	155907251	Pusl1	pc_pc	enhancing	Acap3_Pusl1	Sp_9w
Gm15133	chr7	104315030	104324838	Trim30b	nc_pc	enhancing	Gm15133_Trim30b	Sp_9w
Gm12174	chr11	46727797	46728703	Timd2	nc_pc	repressing	Gm12174_Timd2	Sp_9w
Gm39556	chr15	74926346	74935442	Ly6e	nc_pc	enhancing	Gm39556_Ly6e	Sp_9w
H2-Q4	chr17	35379616	35384674	H2-Q2	pc_pc	repressing	H2-Q4_H2-Q2	Sp_9w
A930015D03Rik	chr17	35994503	36038174	Gm11127	nc_pc	enhancing	A930015D03Rik_Gm11127	Sp_9w
Oasl2	chr5	114896933	114912245	2610524H06Rik	pc_pc	enhancing	Oasl2_2610524H06Rik	Sp_9w
Dnaaf3	chr7	4522947	4532488	Eps8l1	pc_pc	enhancing	Dnaaf3_Eps8l1	Sp_9w
Pbx4	chr8	69832474	69872292	Lpar2	pc_pc	enhancing	Pbx4_Lpar2	Sp_9w
Nlrp1b	chr11	71153010	71242514	Nlrp1a	pc_pc	repressing	Nlrp1b_Nlrp1a	Sp_9w
Mir686	chr14	54616676	54616785	Haus4	nc_pc	enhancing	Mir686_Haus4	Sp_9w
Gm15133	chr7	104315030	104324838	Trim34a	nc_pc	enhancing	Gm15133_Trim34a	Sp_9w
5730422E09Rik	chr5	149119564	149182036	Hmgb1	nc_pc	repressing	5730422E09Rik_Hmgb1	Sp_9w
C1rb	chr6	124570429	124581044	C1ra	pc_pc	enhancing	C1rb_C1ra	Sp_9w
Gm34617	chr6	128648734	128659122	Clec2h	nc_pc	enhancing	Gm34617_Clec2h	Sp_9w
Apol10b	chr15	77584153	77598542	Apol7c	pc_pc	enhancing	Apol10b_Apol7c	Sp_9w
Rpl29	chr9	106428782	106431568	Dusp7	pc_pc	enhancing	Rpl29_Dusp7	Sp_9w
Gm34484	chr2	124705849	124720962	Gm39920	nc_nc	repressing	Gm34484_Gm39920	Sp_9w
Gm32401	chr13	41486648	41525087	Gm32184	nc_nc	repressing	Gm32401_Gm32184	Sp_9w
Naip6	chr13	100281120	100316616	Naip2	pc_pc	enhancing	Naip6_Naip2	Sp_9w
4930417O13Rik	chr6	125265524	125273777	Gapdh	nc_pc	enhancing	4930417O13Rik_Gapdh	Sp_9w
4933412E12Rik	chr10	116950561	116963279	Rab3ip	nc_pc	enhancing	4933412E12Rik_Rab3ip	Sp_9w
Havcr1	chr11	46739821	46779578	Timd2	pc_pc	enhancing	Havcr1_Timd2	Sp_9w
Naip6	chr13	100281120	100316616	Naip5	pc_pc	enhancing	Naip6_Naip5	Sp_9w
AI506816	chr5	23692260	23712667	Gm42226	nc_pc	enhancing	AI506816_Gm42226	Sp_9w
Klra14-ps	chr6	130149105	130160748	Klra7	nc_pc	enhancing	Klra14-ps_Klra7	Sp_9w
Trf	chr9	103208875	103230286	Rab6b	pc_pc	enhancing	Trf_Rab6b	Sp_9w
Gm38748	chr5	146857855	146879911	Rpl21	nc_pc	enhancing	Gm38748_Rpl21	Sp_9w
Clec4n	chr6	123229842	123247024	Clec4a2	pc_pc	repressing	Clec4n_Clec4a2	Sp_9w
Gm5134	chr10	75954380	76009591	Mif	pc_pc	enhancing	Gm5134_Mif	Sp_9w
Dcdc2b	chr4	129608330	129614479	Tmem234	pc_pc	enhancing	Dcdc2b_Tmem234	Sp_9w
AI506816	chr5	23692260	23712667	Gm29779	nc_pc	enhancing	AI506816_Gm29779	Sp_9w
Tmed2	chr5	124540790	124550503	Snrnp35	pc_pc	repressing	Tmed2_Snrnp35	Sp_9w
Gm19897	chr7	28774898	28781514	Rinl	nc_pc	enhancing	Gm19897_Rinl	Sp_9w
E430024I08Rik	chr13	74433048	74463820	Zfp825	nc_pc	enhancing	E430024I08Rik_Zfp825	Sp_9w
Apol10b	chr15	77584153	77598542	Apol11a	pc_pc	repressing	Apol10b_Apol11a	Sp_9w
Klra14-ps	chr6	130149105	130160748	Klra8	nc_pc	enhancing	Klra14-ps_Klra8	Sp_9w
AA388235	chr17	33981491	33985358	Rps18	nc_pc	enhancing	AA388235_Rps18	Sp_9w
LOC108168911	chr3	153500109	153508546	St6galnac3	nc_pc	enhancing	LOC108168911_St6galnac3	Sp_9w
LOC108167344	chr13	62671783	62706256	Zfp934	pc_pc	enhancing	LOC108167344_Zfp934	Sp_9w
Naip5	chr13	100211738	100250927	Naip2	pc_pc	enhancing	Naip5_Naip2	Sp_9w
Cd300ld4	chr11	115003949	115027068	Cd300c	pc_pc	repressing	Cd300ld4_Cd300c	Sp_9w
Ly6i	chr15	74979537	74983502	Ly6e	pc_pc	repressing	Ly6i_Ly6e	Sp_9w
Cd300e	chr11	115051916	115066676	Cd300c	pc_pc	repressing	Cd300e_Cd300c	Sp_9w
Apol7c	chr15	77524851	77533334	Apol11a	pc_pc	repressing	Apol7c_Apol11a	Sp_9w
Gm31940	chr3	87353996	87377600	Fcrl5	nc_pc	enhancing	Gm31940_Fcrl5	Sp_9w
Gm7285	chr5	137601218	137602208	LOC108169076	nc_nc	enhancing	Gm7285_LOC108169076	Sp_9w
Naip1	chr13	100407769	100452864	Naip6	pc_pc	enhancing	Naip1_Naip6	Sp_9w
Khdrbs1	chr4	129702379	129742768	Dcdc2b	pc_pc	enhancing	Khdrbs1_Dcdc2b	Sp_9w
Klra7	chr6	130218604	130233322	Klra8	pc_pc	enhancing	Klra7_Klra8	Sp_9w
Ly6a	chr15	74994876	74998031	Ly6i	pc_pc	repressing	Ly6a_Ly6i	Sp_9w
Rinl	chr7	28788846	28798965	Fbxo17	pc_pc	repressing	Rinl_Fbxo17	Sp_9w
Srsf3	chr17	29032659	29043372	Pxt1	pc_pc	repressing	Srsf3_Pxt1	Sp_9w
6530402F18Rik	chr2	29245115	29252993	Ntng2	nc_pc	enhancing	6530402F18Rik_Ntng2	Sp_9w
Sema4a	chr3	88435958	88461182	Pmf1	pc_pc	enhancing	Sema4a_Pmf1	Sp_9w
Apitd1	chr4	149128348	149137600	Cort	pc_pc	enhancing	Apitd1_Cort	Sp_9w
Cyb5r1	chr1	134405560	134411740	Ppfia4	pc_pc	enhancing	Cyb5r1_Ppfia4	Sp_9w
5730422E09Rik	chr5	149119564	149182036	Gm8615	nc_nc	enhancing	5730422E09Rik_Gm8615	Sp_9w
Klri1	chr6	129696117	129720610	Klrc1	pc_pc	enhancing	Klri1_Klrc1	Sp_9w
Dnaaf3	chr7	4522947	4532488	Tnni3	pc_pc	enhancing	Dnaaf3_Tnni3	Sp_9w
Gm28068	chr15	74966930	75044924	Ly6i	nc_pc	repressing	Gm28068_Ly6i	Sp_9w
LOC105246089	chr16	23174787	23218929	BC106179	nc_nc	repressing	LOC105246089_BC106179	Sp_9w
Clec4a2	chr6	123122689	123143999	Clec4b1	pc_pc	enhancing	Clec4a2_Clec4b1	Sp_9w
Acyp1	chr12	85272397	85280447	Eif2b2	pc_pc	repressing	Acyp1_Eif2b2	Sp_9w
H2-K2	chr17	33974658	33978791	AA388235	nc_nc	enhancing	H2-K2_AA388235	Sp_9w
A930015D03Rik	chr17	35994503	36038174	H2-T22	nc_pc	enhancing	A930015D03Rik_H2-T22	Sp_9w
Tnni3	chr7	4518304	4522718	Eps8l1	pc_pc	enhancing	Tnni3_Eps8l1	Sp_9w
Lilrb4a	chr10	51490883	51496613	Lilr4b	pc_pc	repressing	Lilrb4a_Lilr4b	Sp_9w
Mif	chr10	75859352	75860250	Gstt3	pc_pc	repressing	Mif_Gstt3	Sp_9w
Ly6c1	chr15	75044017	75048853	Ly6i	pc_pc	repressing	Ly6c1_Ly6i	Sp_9w
AA388235	chr17	33981491	33985358	H2-K1	nc_pc	enhancing	AA388235_H2-K1	Sp_9w
Armc10	chr5	21645983	21662592	Fbxl13	pc_pc	repressing	Armc10_Fbxl13	Sp_9w
A430046D13Rik	chr10	128499246	128504242	Myl6	nc_pc	enhancing	A430046D13Rik_Myl6	Sp_9w
Ccdc125	chr13	100668933	100697240	Marveld2	pc_pc	enhancing	Ccdc125_Marveld2	Sp_9w
Tuba1c	chr15	99029890	99038105	Tuba1b	pc_pc	enhancing	Tuba1c_Tuba1b	Sp_9w
Vcp	chr4	42979963	43000507	Phf24	pc_pc	enhancing	Vcp_Phf24	Sp_9w
9130019O22Rik	chr7	127382259	127387166	Zfp764	pc_pc	enhancing	9130019O22Rik_Zfp764	Sp_9w
Serpina3h	chr12	104247895	104254405	Serpina3f	nc_pc	repressing	Serpina3h_Serpina3f	Sp_9w
Acot11	chr4	106744554	106806086	Ttc4	pc_pc	enhancing	Acot11_Ttc4	Sp_9w
Gm19897	chr7	28774898	28781514	Fbxo17	nc_pc	repressing	Gm19897_Fbxo17	Sp_9w
Rdh5	chr10	128913587	128919297	Sarnp	pc_pc	enhancing	Rdh5_Sarnp	Sp_9w
Nlrp1c-ps	chr11	71242429	71285232	Nlrp1a	nc_pc	repressing	Nlrp1c-ps_Nlrp1a	Sp_9w
Cd300e	chr11	115051916	115066676	Cd300ld4	pc_pc	enhancing	Cd300e_Cd300ld4	Sp_9w
1700030C10Rik	chr12	20804388	20815779	3110053B16Rik	nc_nc	enhancing	1700030C10Rik_3110053B16Rik	Sp_9w
Gm39556	chr15	74926346	74935442	Ly6i	nc_pc	repressing	Gm39556_Ly6i	Sp_9w
Tuba1c	chr15	99029890	99038105	Tuba1a	pc_pc	enhancing	Tuba1c_Tuba1a	Sp_9w
Oas2	chr5	120730332	120749874	Rasal1	pc_pc	repressing	Oas2_Rasal1	Sp_9w
Gm36809	chr7	24953523	24954476	Rps19	nc_pc	enhancing	Gm36809_Rps19	Sp_9w
Nae1	chr8	104511027	104534655	Terb1	pc_pc	enhancing	Nae1_Terb1	Sp_9w
Sapcd1	chr17	35025958	35028016	D17H6S56E-5	pc_pc	enhancing	Sapcd1_D17H6S56E-5	Sp_9w
Ifit1bl1	chr19	34592887	34662997	Ifit2	pc_pc	enhancing	Ifit1bl1_Ifit2	Sp_9w
5031434O11Rik	chr3	51559756	51567117	Mgst2	nc_pc	enhancing	5031434O11Rik_Mgst2	Sp_9w
Klri1	chr6	129696117	129720610	Klrk1	pc_pc	enhancing	Klri1_Klrk1	Sp_9w
Chrna2	chr14	66133237	66152948	Ephx2	pc_pc	repressing	Chrna2_Ephx2	Sp_9w
Gm35551	chr17	84019648	84083608	Gm41640	nc_nc	repressing	Gm35551_Gm41640	Sp_9w
Klrc1	chr6	129666014	129682852	Klrk1	pc_pc	enhancing	Klrc1_Klrk1	Sp_9w
Irf7	chr7	141263182	141266499	Lmntd2	pc_pc	enhancing	Irf7_Lmntd2	Sp_9w
C230057M02Rik	chr8	122724943	122752650	A530010L16Rik	nc_nc	repressing	C230057M02Rik_A530010L16Rik	Sp_9w
Dynlt1a	chr17	6306343	6317474	Tmem181a	pc_pc	repressing	Dynlt1a_Tmem181a	Sp_9w
Ccdc180	chr4	45890302	45950774	Stra6l	pc_pc	enhancing	Ccdc180_Stra6l	Sp_9w
Fbxl13	chr5	21483846	21645698	Fam185a	pc_pc	repressing	Fbxl13_Fam185a	Sp_9w
Zfp934	chr13	62516794	62579320	Zfp935	pc_pc	enhancing	Zfp934_Zfp935	Sp_9w
Mrpl51	chr6	125192199	125194392	Gapdh	pc_pc	enhancing	Mrpl51_Gapdh	Sp_9w
Zfp808	chr13	62129889	62173938	Gm3325	pc_pc	enhancing	Zfp808_Gm3325	Sp_9w
Slc2a13	chr15	91267690	91573261	Abcd2	pc_pc	repressing	Slc2a13_Abcd2	Sp_9w
Nlrp1c-ps	chr11	71242429	71285232	Nlrp1b	nc_pc	enhancing	Nlrp1c-ps_Nlrp1b	Sp_9w
1810010H24Rik	chr11	107025502	107030446	Kpna2	pc_pc	repressing	1810010H24Rik_Kpna2	Sp_9w
Tmem41a	chr16	21934326	21947552	Map3k13	pc_pc	repressing	Tmem41a_Map3k13	Sp_9w
H2-Q5	chr17	35394098	35395630	H2-Q4	nc_pc	enhancing	H2-Q5_H2-Q4	Sp_9w
Ifit1bl1	chr19	34592887	34662997	Ifit3	pc_pc	enhancing	Ifit1bl1_Ifit3	Sp_9w
Rps8	chr4	117153835	117156132	Ptch2	pc_pc	repressing	Rps8_Ptch2	Sp_9w
1600020E01Rik	chr6	86527329	86564449	Gm38676	nc_nc	enhancing	1600020E01Rik_Gm38676	Sp_9w
4930417O13Rik	chr6	125265524	125273777	Mrpl51	nc_pc	enhancing	4930417O13Rik_Mrpl51	Sp_9w
LOC108167663	chr9	71015916	71028424	Lipc	nc_pc	enhancing	LOC108167663_Lipc	Sp_9w
AI662270	chr11	83223575	83226584	Slfn4	nc_pc	repressing	AI662270_Slfn4	Sp_9w
Ifit3	chr19	34583141	34588982	Ifit2	pc_pc	enhancing	Ifit3_Ifit2	Sp_9w
Gm11127	chr17	36055815	36058371	H2-T22	pc_pc	enhancing	Gm11127_H2-T22	Sp_9w
LOC102633666	chr2	132253245	132260927	Pcna	nc_pc	enhancing	LOC102633666_Pcna	Sp_9w
Gm31657	chr13	56166599	56193544	Cxcl14	nc_pc	repressing	Gm31657_Cxcl14	Sp_9w
Cd200r4	chr16	44801338	44839150	Gtpbp8	pc_pc	enhancing	Cd200r4_Gtpbp8	Sp_9w
Doc2g	chr19	4003384	4007005	Tcirg1	pc_pc	enhancing	Doc2g_Tcirg1	Sp_9w
Carns1	chr19	4164323	4175677	Cabp4	pc_pc	repressing	Carns1_Cabp4	Sp_9w
Wdr95	chr5	149484231	149611894	Medag	pc_pc	repressing	Wdr95_Medag	Sp_9w
Gm34617	chr6	128648734	128659122	Klrb1a	nc_pc	repressing	Gm34617_Klrb1a	Sp_9w
Zfp935	chr13	62453015	62466812	Gm3604	pc_pc	enhancing	Zfp935_Gm3604	Sp_9w
Malt1	chr18	65430968	65478888	Alpk2	pc_pc	enhancing	Malt1_Alpk2	Sp_9w
Klra14-ps	chr6	130149105	130160748	Klra4	nc_pc	enhancing	Klra14-ps_Klra4	Sp_9w
A530064D06Rik	chr17	48151895	48167257	9830107B12Rik	pc_pc	enhancing	A530064D06Rik_9830107B12Rik	Sp_9w
Trem1	chr17	48232361	48246924	9830107B12Rik	pc_pc	repressing	Trem1_9830107B12Rik	Sp_9w
Gm41640	chr17	84159944	84182931	Gm36279	nc_nc	enhancing	Gm41640_Gm36279	Sp_9w
4933421O10Rik	chr4	33027138	33031323	Gabrr2	nc_pc	enhancing	4933421O10Rik_Gabrr2	Sp_9w
Stra6l	chr4	45822564	45887010	Aldh1b1	pc_pc	enhancing	Stra6l_Aldh1b1	Sp_9w
H2-Q5	chr17	35394098	35395630	H2-Q6	nc_pc	enhancing	H2-Q5_H2-Q6	Sp_9w
Trem1	chr17	48232361	48246924	A530064D06Rik	pc_pc	repressing	Trem1_A530064D06Rik	Sp_9w
Scrn3	chr2	73312651	73337818	Ola1	pc_pc	enhancing	Scrn3_Ola1	Sp_9w
Rad9b	chr5	122323222	122354274	Tctn1	pc_pc	enhancing	Rad9b_Tctn1	Sp_9w
Clec2h	chr6	128662384	128677374	Klrb1a	pc_pc	repressing	Clec2h_Klrb1a	Sp_9w
Vmp1	chr11	86583853	86683822	Tubd1	pc_pc	repressing	Vmp1_Tubd1	Sp_9w
Atp5h	chr11	115415690	115419919	Hid1	pc_pc	enhancing	Atp5h_Hid1	Sp_9w
Ccdc180	chr4	45890302	45950774	Aldh1b1	pc_pc	enhancing	Ccdc180_Aldh1b1	Sp_9w
Ugt1a9	chr1	88070778	88220002	Ugt1a10	pc_pc	enhancing	Ugt1a9_Ugt1a10	Sp_9w
Ugt1a7c	chr1	88095000	88220002	Ugt1a10	pc_pc	enhancing	Ugt1a7c_Ugt1a10	Sp_9w
Ugt1a7c	chr1	88095000	88220002	Ugt1a9	pc_pc	enhancing	Ugt1a7c_Ugt1a9	Sp_9w
LOC108169013	chr4	134159956	134164109	Ubxn11	pc_pc	repressing	LOC108169013_Ubxn11	Sp_9w
Pecr	chr1	72259171	72284314	Mreg	pc_pc	enhancing	Pecr_Mreg	Sp_9w
Gm41060	chr13	111819811	111838046	Gm15326	nc_nc	enhancing	Gm41060_Gm15326	Sp_9w
H2-Q5	chr17	35394098	35395630	H2-Q10	nc_pc	repressing	H2-Q5_H2-Q10	Sp_9w
Klra8	chr6	130115225	130129898	Klra4	pc_pc	enhancing	Klra8_Klra4	Sp_9w
Fam103a1	chr7	81762952	81769490	Homer2	pc_pc	enhancing	Fam103a1_Homer2	Sp_9w
Ccnb1	chr13	100778738	100786486	Ccdc125	pc_pc	enhancing	Ccnb1_Ccdc125	Sp_9w
Hs6st3	chr14	119137013	119869815	Uggt2	pc_pc	enhancing	Hs6st3_Uggt2	Sp_9w
Gm28068	chr15	74966930	75044924	I830127L07Rik	nc_pc	enhancing	Gm28068_I830127L07Rik	Sp_9w
LOC102639979	chr6	134258107	134403574	Bcl2l14	nc_pc	repressing	LOC102639979_Bcl2l14	Sp_9w
2610507I01Rik	chr11	59197792	59202431	Obscn	nc_pc	enhancing	2610507I01Rik_Obscn	Sp_9w
Dnajc22	chr15	99099133	99104737	Tuba1c	pc_pc	repressing	Dnajc22_Tuba1c	Sp_9w
5033417F24Rik	chr1	92908377	92910689	Dusp28	nc_pc	repressing	5033417F24Rik_Dusp28	Sp_9w
Gsdma3	chr11	98626359	98638308	Zpbp2	pc_pc	enhancing	Gsdma3_Zpbp2	Sp_9w
Hid1	chr11	115347704	115367751	Fads6	pc_pc	enhancing	Hid1_Fads6	Sp_9w
I830127L07Rik	chr15	75131291	75135194	Ly6c1	pc_pc	enhancing	I830127L07Rik_Ly6c1	Sp_9w
I830127L07Rik	chr15	75131291	75135194	Ly6c2	pc_pc	enhancing	I830127L07Rik_Ly6c2	Sp_9w
Sh3bgr	chr16	96185797	96228937	Hmgn1	pc_pc	enhancing	Sh3bgr_Hmgn1	Sp_9w
Rab44	chr17	29114127	29148980	Srsf3	pc_pc	enhancing	Rab44_Srsf3	Sp_9w
H2-Q5	chr17	35394098	35395630	H2-Q2	nc_pc	repressing	H2-Q5_H2-Q2	Sp_9w
Snhg17	chr2	158353699	158361522	Lbp	nc_pc	enhancing	Snhg17_Lbp	Sp_9w
Loxl3	chr6	83034223	83052564	M1ap	pc_pc	repressing	Loxl3_M1ap	Sp_9w
Gm36681	chr16	4951195	4955444	4930451G09Rik	nc_nc	enhancing	Gm36681_4930451G09Rik	Sp_9w
LOC102635844	chr5	23352649	23411345	LOC108169030	nc_nc	enhancing	LOC102635844_LOC108169030	Sp_9w
Gm36809	chr7	24953523	24954476	Grik5	nc_pc	enhancing	Gm36809_Grik5	Sp_9w
Mthfs	chr9	89211189	89240225	Bcl2a1b	pc_pc	enhancing	Mthfs_Bcl2a1b	Sp_9w
Gm15708	chr5	144277060	144280514	Bri3	nc_pc	enhancing	Gm15708_Bri3	Sp_9w
Polr2l	chr7	141471859	141475153	Cracr2b	pc_pc	enhancing	Polr2l_Cracr2b	Sp_9w
Abca17	chr17	24264257	24351897	Atp6v0c	pc_pc	enhancing	Abca17_Atp6v0c	Sp_9w
Rnps1	chr17	24414641	24425898	Abca17	pc_pc	enhancing	Rnps1_Abca17	Sp_9w
Cyp4f37	chr17	32621318	32636184	Cyp4f16	pc_pc	repressing	Cyp4f37_Cyp4f16	Sp_9w
BC051537	chr17	34083842	34095309	H2-K1	nc_pc	enhancing	BC051537_H2-K1	Sp_9w
Ifit3b	chr19	34607539	34613409	Ifit2	pc_pc	enhancing	Ifit3b_Ifit2	Sp_9w
Zcchc3	chr2	152411955	152415044	Trib3	pc_pc	repressing	Zcchc3_Trib3	Sp_9w
Gm15545	chr7	44986899	44994601	Cpt1c	nc_pc	enhancing	Gm15545_Cpt1c	Sp_9w
Gm12188	chr11	49086024	49089282	Btnl9	nc_pc	repressing	Gm12188_Btnl9	Sp_9w
Tubg2	chr11	101155870	101161787	Hsd17b1	pc_pc	repressing	Tubg2_Hsd17b1	Sp_9w
Gm41561	chr17	30848426	30859232	Dnah8	nc_pc	repressing	Gm41561_Dnah8	Sp_9w
Gm33482	chr19	40816764	40818268	Cc2d2b	nc_pc	enhancing	Gm33482_Cc2d2b	Sp_9w
LOC105246056	chr13	98317115	98324415	Btf3	nc_pc	repressing	LOC105246056_Btf3	Sp_9w
Ifit3b	chr19	34607539	34613409	Ifit3	pc_pc	enhancing	Ifit3b_Ifit3	Sp_9w
Neurl1a	chr19	47178819	47259441	Usmg5	pc_pc	repressing	Neurl1a_Usmg5	Sp_9w
Rhbdl2	chr4	123787874	123830201	Ndufs5	pc_pc	enhancing	Rhbdl2_Ndufs5	Sp_9w
Gm2814	chr8	10897492	10900553	Irs2	nc_pc	enhancing	Gm2814_Irs2	Sp_9w
A430046D13Rik	chr10	128499246	128504242	Erbb3	nc_pc	enhancing	A430046D13Rik_Erbb3	Sp_9w
Gm12188	chr11	49086024	49089282	Tgtp2	nc_pc	repressing	Gm12188_Tgtp2	Sp_9w
Gm11478	chr11	86630395	86631072	Tubd1	nc_pc	repressing	Gm11478_Tubd1	Sp_9w
Gm32249	chr11	99168147	99171760	Krt222	nc_pc	enhancing	Gm32249_Krt222	Sp_9w
Zmiz1os1	chr14	25255013	25459342	Gm32645	nc_nc	enhancing	Zmiz1os1_Gm32645	Sp_9w
Ifit3b	chr19	34607539	34613409	Ifit1bl1	pc_pc	enhancing	Ifit3b_Ifit1bl1	Sp_9w
Pirb	chr7	3712504	3720447	Tmc4	pc_pc	enhancing	Pirb_Tmc4	Sp_9w
Dennd2d	chr3	106482430	106503030	Chil6	pc_pc	repressing	Dennd2d_Chil6	Sp_9w
LOC102636313	chr4	155731275	155734669	Mmp23	nc_pc	repressing	LOC102636313_Mmp23	Sp_9w
D030028A08Rik	chr11	96944145	96965060	Copz2	nc_pc	enhancing	D030028A08Rik_Copz2	Sp_9w
Cxcl10	chr5	92346637	92348889	Art3	pc_pc	repressing	Cxcl10_Art3	Sp_9w
1700086O06Rik	chr18	38238404	38250565	Gnpda1	nc_pc	enhancing	1700086O06Rik_Gnpda1	Sp_9w
Zfp697	chr3	98381338	98431951	Phgdh	pc_pc	enhancing	Zfp697_Phgdh	Sp_9w
Ldhb	chr6	142490248	142507957	Spx	pc_pc	enhancing	Ldhb_Spx	Sp_9w
Gm39747	chr1	193048659	193100390	A130010J15Rik	nc_pc	enhancing	Gm39747_A130010J15Rik	Sp_9w
Erbb3	chr10	128569367	128589501	Myl6	pc_pc	enhancing	Erbb3_Myl6	Sp_9w
Art3	chr5	92331797	92414628	Ppef2	pc_pc	repressing	Art3_Ppef2	Sp_9w
AA388235	chr17	33981491	33985358	BC051537	nc_nc	enhancing	AA388235_BC051537	Sp_9w
Kif5a	chr10	127225694	127263363	Slc26a10	pc_pc	enhancing	Kif5a_Slc26a10	Sp_9w
Rps26	chr10	128624528	128626506	Erbb3	pc_pc	enhancing	Rps26_Erbb3	Sp_9w
Gm10037	chr13	67831035	67844879	Zfp273	pc_pc	enhancing	Gm10037_Zfp273	Sp_9w
Ajuba	chr14	54567468	54577661	Haus4	pc_pc	enhancing	Ajuba_Haus4	Sp_9w
Ms4a4a	chr19	11375487	11392915	Ms4a7	pc_pc	enhancing	Ms4a4a_Ms4a7	Sp_9w
Lgals4	chr7	28833178	28841710	Rinl	pc_pc	enhancing	Lgals4_Rinl	Sp_9w
Kcnc3	chr7	44590660	44604751	Mybpc2	pc_pc	enhancing	Kcnc3_Mybpc2	Sp_9w
LOC102634709	chr15	81972349	81972897	Nhp2l1	nc_pc	repressing	LOC102634709_Nhp2l1	Sp_9w
Tnn	chr1	160085028	160153692	Gm31493	pc_pc	repressing	Tnn_Gm31493	Sp_9w
Gm31504	chr10	128745033	128745882	Sarnp	nc_pc	enhancing	Gm31504_Sarnp	Sp_9w
Mir686	chr14	54616676	54616785	Ajuba	nc_pc	enhancing	Mir686_Ajuba	Sp_9w
Lgals4	chr7	28833178	28841710	Fbxo17	pc_pc	repressing	Lgals4_Fbxo17	Sp_9w
Gm39828	chr11	58972449	58977210	Obscn	nc_pc	enhancing	Gm39828_Obscn	Sp_9w
4933421O10Rik	chr4	33027138	33031323	Rragd	nc_pc	repressing	4933421O10Rik_Rragd	Sp_9w
Fam212b	chr3	105704598	105720842	Kcnd3	pc_pc	enhancing	Fam212b_Kcnd3	Sp_9w
Gm5547	chr3	105815566	105817359	Fam212b	nc_pc	enhancing	Gm5547_Fam212b	Sp_9w
Gabrr2	chr4	33057711	33095865	Rragd	pc_pc	repressing	Gabrr2_Rragd	Sp_9w
Gm35315	chr5	110069511	110095151	Zfp932	pc_pc	enhancing	Gm35315_Zfp932	Sp_9w
Dqx1	chr6	83057746	83067219	Loxl3	pc_pc	repressing	Dqx1_Loxl3	Sp_9w
Tnfrsf23	chr7	143665806	143686435	Tnfrsf22	pc_pc	enhancing	Tnfrsf23_Tnfrsf22	Sp_9w
Entpd5	chr12	84373874	84409029	Fam161b	pc_pc	enhancing	Entpd5_Fam161b	Sp_9w
Dqx1	chr6	83057746	83067219	M1ap	pc_pc	enhancing	Dqx1_M1ap	Sp_9w
Gps1	chr11	120784259	120789102	Dcxr	pc_pc	enhancing	Gps1_Dcxr	Sp_9w
Gm19897	chr7	28774898	28781514	Lgals4	nc_pc	enhancing	Gm19897_Lgals4	Sp_9w
Gm11998	chr11	11555941	11579107	4930415F15Rik	nc_pc	repressing	Gm11998_4930415F15Rik	Sp_9w
Cacna1a	chr8	84338629	84640251	Mri1	pc_pc	enhancing	Cacna1a_Mri1	Sp_9w
Mfap1b	chr2	121461665	121474023	Hypk	pc_pc	enhancing	Mfap1b_Hypk	Sp_9w
Ace	chr11	105967944	105989964	Cyb561	pc_pc	enhancing	Ace_Cyb561	Sp_9w
Hist1h2bc	chr13	23684198	23692480	Hist1h2be	pc_pc	enhancing	Hist1h2bc_Hist1h2be	Sp_9w
Snord100	chr10	23785753	23785821	Vnn3	nc_pc	enhancing	Snord100_Vnn3	Sp_9w
Gm11201	chr11	79023596	79035005	Nos2	nc_pc	enhancing	Gm11201_Nos2	Sp_9w
Gm10914	chr16	4869215	4870624	Gm36681	nc_nc	repressing	Gm10914_Gm36681	Sp_9w
Gm10914	chr16	4869215	4870624	4930451G09Rik	nc_nc	repressing	Gm10914_4930451G09Rik	Sp_9w
AU021092	chr16	5211813	5222308	Sec14l5	pc_pc	enhancing	AU021092_Sec14l5	Sp_9w
Gm27252	chr7	63896388	63900537	Gm32633	nc_nc	repressing	Gm27252_Gm32633	Sp_9w
Cd300lg	chr11	102041510	102055617	Mpp3	pc_pc	enhancing	Cd300lg_Mpp3	Sp_9w
Hypk	chr2	121457087	121458440	Catsper2	pc_pc	repressing	Hypk_Catsper2	Sp_9w
Mfap1b	chr2	121461665	121474023	Catsper2	pc_pc	repressing	Mfap1b_Catsper2	Sp_9w
Samd11	chr4	156246965	156256011	Perm1	pc_pc	repressing	Samd11_Perm1	Sp_9w
AW011738	chr4	156203283	156206028	Samd11	nc_pc	repressing	AW011738_Samd11	Sp_9w
Fam13a	chr6	58933535	59024502	Herc3	pc_pc	enhancing	Fam13a_Herc3	Sp_9w
Ltb4r1	chr14	55765049	55768494	Tgm1	pc_pc	enhancing	Ltb4r1_Tgm1	Sp_9w
Nfatc3	chr8	106059583	106130537	Ddx28	pc_pc	repressing	Nfatc3_Ddx28	Sp_9w

## Sheet: Table S8
Regulatory_Element	Target	Tissue	Score	Interaction_type	Mechanism	Link
Gm10336	Mtr	Heart	2.29	noncoding_coding	enhancing	Gm10336_Mtr
Airn	Igf2r	Heart	1.98	noncoding_coding	repressing	Airn_Igf2r
ENCFF344LBG_peak_31755	Fmn1	Heart	1.45	enhD_coding	enhancing	ENCFF344LBG_peak_31755_Fmn1
Peg13	Trappc9	Heart	1.42	noncoding_coding	enhancing	Peg13_Trappc9
ENCFF344LBG_peak_20267	Gm19277	Heart	1.42	enhD_noncoding	enhancing	ENCFF344LBG_peak_20267_Gm19277
Gm35268	Kcnv2	Heart	1.33	noncoding_coding	enhancing	Gm35268_Kcnv2
LOC102631979	Grb10	Heart	1.29	noncoding_coding	enhancing	LOC102631979_Grb10
ENCFF344LBG_peak_8050	Cyfip2	Heart	1.23	enhD_coding	enhancing	ENCFF344LBG_peak_8050_Cyfip2
Snhg14	Snurf	Heart	1.21	noncoding_coding	enhancing	Snhg14_Snurf
Snhg14	Snrpn	Heart	1.21	noncoding_coding	enhancing	Snhg14_Snrpn
H2-K2	Rps18	Heart	1.14	noncoding_coding	enhancing	H2-K2_Rps18
ENCFF344LBG_peak_4758	Mfsd4b1	Heart	1.1	enhD_coding	enhancing	ENCFF344LBG_peak_4758_Mfsd4b1
Gm11816	Clvs1	Heart	1.1	noncoding_coding	enhancing	Gm11816_Clvs1
ENCFF344LBG_peak_25823	Ino80c	Heart	1.09	enhD_coding	enhancing	ENCFF344LBG_peak_25823_Ino80c
ENCFF344LBG_peak_8050	Gm12167	Heart	1.07	enhD_noncoding	enhancing	ENCFF344LBG_peak_8050_Gm12167
ENCFF344LBG_peak_819	Sgol2a	Heart	1.06	enhD_coding	enhancing	ENCFF344LBG_peak_819_Sgol2a
ENCFF344LBG_peak_34907	Tmem144	Heart	1.06	enhD_coding	enhancing	ENCFF344LBG_peak_34907_Tmem144
Gm12167	Cyfip2	Heart	1.05	noncoding_coding	enhancing	Gm12167_Cyfip2
ENCFF344LBG_peak_27575	4930481A15Rik	Heart	1.03	enhD_noncoding	enhancing	ENCFF344LBG_peak_27575_4930481A15Rik
ENCFF344LBG_peak_50927	Pdlim3	Heart	1.02	enhD_coding	enhancing	ENCFF344LBG_peak_50927_Pdlim3
H2-K2	H2-K1	Heart	0.99	noncoding_coding	enhancing	H2-K2_H2-K1
ENCFF344LBG_peak_27415	Cyb5a	Heart	0.98	enhD_coding	enhancing	ENCFF344LBG_peak_27415_Cyb5a
ENCFF344LBG_peak_54473	9230112J17Rik	Heart	0.98	enhD_noncoding	enhancing	ENCFF344LBG_peak_54473_9230112J17Rik
LOC108167591	Nrg1	Heart	0.97	noncoding_coding	enhancing	LOC108167591_Nrg1
ENCFF344LBG_peak_819	Aox1	Heart	0.94	enhD_coding	enhancing	ENCFF344LBG_peak_819_Aox1
2610507I01Rik	Arf1	Heart	0.94	noncoding_coding	enhancing	2610507I01Rik_Arf1
ENCFF344LBG_peak_4156	Grm1	Heart	0.91	enhD_coding	enhancing	ENCFF344LBG_peak_4156_Grm1
ENCFF344LBG_peak_52161	Got2	Heart	0.9	enhD_coding	enhancing	ENCFF344LBG_peak_52161_Got2
Mir686	Psmb5	Heart	0.89	noncoding_coding	enhancing	Mir686_Psmb5
ENCFF344LBG_peak_19295	Deptor	Heart	0.89	enhD_coding	enhancing	ENCFF344LBG_peak_19295_Deptor
ENCFF344LBG_peak_10722	Abca8a	Heart	0.87	enhD_coding	enhancing	ENCFF344LBG_peak_10722_Abca8a
ENCFF344LBG_peak_49723	Uros	Heart	0.87	enhD_coding	enhancing	ENCFF344LBG_peak_49723_Uros
ENCFF344LBG_peak_6249	Nedd1	Heart	0.85	enhD_coding	enhancing	ENCFF344LBG_peak_6249_Nedd1
ENCFF344LBG_peak_15109	Dapk1	Heart	0.83	enhD_coding	enhancing	ENCFF344LBG_peak_15109_Dapk1
ENCFF344LBG_peak_19752	Ly6e	Heart	0.83	enhD_coding	enhancing	ENCFF344LBG_peak_19752_Ly6e
ENCFF344LBG_peak_38883	Tmem234	Heart	0.83	enhD_coding	enhancing	ENCFF344LBG_peak_38883_Tmem234
ENCFF344LBG_peak_39505	Arhgef19	Heart	0.83	enhD_coding	enhancing	ENCFF344LBG_peak_39505_Arhgef19
4921504A21Rik	Magi2	Heart	0.83	noncoding_coding	enhancing	4921504A21Rik_Magi2
ENCFF344LBG_peak_55878	Ccdc12	Heart	0.83	enhD_coding	enhancing	ENCFF344LBG_peak_55878_Ccdc12
ENCFF344LBG_peak_19752	Ly6a	Heart	0.82	enhD_coding	enhancing	ENCFF344LBG_peak_19752_Ly6a
ENCFF344LBG_peak_48546	Myo7a	Heart	0.82	enhD_coding	enhancing	ENCFF344LBG_peak_48546_Myo7a
ENCFF344LBG_peak_56157	Rpsa	Heart	0.82	enhD_coding	enhancing	ENCFF344LBG_peak_56157_Rpsa
ENCFF344LBG_peak_15256	Ube2ql1	Heart	0.81	enhD_coding	enhancing	ENCFF344LBG_peak_15256_Ube2ql1
ENCFF344LBG_peak_37279	Aldh1b1	Heart	0.8	enhD_coding	enhancing	ENCFF344LBG_peak_37279_Aldh1b1
ENCFF344LBG_peak_2627	Colgalt2	Heart	0.78	enhD_coding	enhancing	ENCFF344LBG_peak_2627_Colgalt2
ENCFF344LBG_peak_16120	Gm41067	Heart	0.78	enhD_noncoding	enhancing	ENCFF344LBG_peak_16120_Gm41067
ENCFF344LBG_peak_39566	Casp9	Heart	0.78	enhD_coding	enhancing	ENCFF344LBG_peak_39566_Casp9
ENCFF344LBG_peak_19751	Ly6e	Heart	0.77	enhD_coding	enhancing	ENCFF344LBG_peak_19751_Ly6e
Gm35438	Kcnv2	Heart	0.77	noncoding_coding	enhancing	Gm35438_Kcnv2
ENCFF344LBG_peak_43558	Hmgb1	Heart	0.77	enhD_coding	enhancing	ENCFF344LBG_peak_43558_Hmgb1
ENCFF344LBG_peak_55901	Ccrl2	Heart	0.77	enhD_coding	enhancing	ENCFF344LBG_peak_55901_Ccrl2
ENCFF344LBG_peak_15844	Gm36703	Heart	0.76	enhD_noncoding	enhancing	ENCFF344LBG_peak_15844_Gm36703
ENCFF344LBG_peak_19751	Ly6a	Heart	0.76	enhD_coding	enhancing	ENCFF344LBG_peak_19751_Ly6a
ENCFF344LBG_peak_40224	Abcb1b	Heart	0.76	enhD_coding	enhancing	ENCFF344LBG_peak_40224_Abcb1b
ENCFF344LBG_peak_48517	Thrsp	Heart	0.76	enhD_coding	enhancing	ENCFF344LBG_peak_48517_Thrsp
ENCFF344LBG_peak_42332	Cabp1	Heart	0.75	enhD_coding	enhancing	ENCFF344LBG_peak_42332_Cabp1
ENCFF344LBG_peak_51445	Mrpl34	Heart	0.75	enhD_coding	enhancing	ENCFF344LBG_peak_51445_Mrpl34
ENCFF344LBG_peak_6021	Appl2	Heart	0.74	enhD_coding	enhancing	ENCFF344LBG_peak_6021_Appl2
ENCFF344LBG_peak_19904	Apol10b	Heart	0.74	enhD_coding	enhancing	ENCFF344LBG_peak_19904_Apol10b
9630028I04Rik	Ip6k3	Heart	0.74	noncoding_coding	repressing	9630028I04Rik_Ip6k3
ENCFF344LBG_peak_16009	Pde4d	Heart	0.73	enhD_coding	enhancing	ENCFF344LBG_peak_16009_Pde4d
ENCFF344LBG_peak_18601	Egflam	Heart	0.73	enhD_coding	enhancing	ENCFF344LBG_peak_18601_Egflam
ENCFF344LBG_peak_48545	Myo7a	Heart	0.73	enhD_coding	enhancing	ENCFF344LBG_peak_48545_Myo7a
ENCFF344LBG_peak_9985	Copz2	Heart	0.72	enhD_coding	enhancing	ENCFF344LBG_peak_9985_Copz2
ENCFF344LBG_peak_17987	Gm6994	Heart	0.72	enhD_noncoding	enhancing	ENCFF344LBG_peak_17987_Gm6994
ENCFF344LBG_peak_24945	Heatr5b	Heart	0.72	enhD_coding	enhancing	ENCFF344LBG_peak_24945_Heatr5b
ENCFF344LBG_peak_43381	Fam220a	Heart	0.72	enhD_coding	enhancing	ENCFF344LBG_peak_43381_Fam220a
ENCFF344LBG_peak_257	Bend6	Heart	0.71	enhD_coding	enhancing	ENCFF344LBG_peak_257_Bend6
ENCFF344LBG_peak_9991	Copz2	Heart	0.71	enhD_coding	enhancing	ENCFF344LBG_peak_9991_Copz2
ENCFF344LBG_peak_16885	Dph3	Heart	0.71	enhD_coding	enhancing	ENCFF344LBG_peak_16885_Dph3
ENCFF344LBG_peak_24944	Heatr5b	Heart	0.71	enhD_coding	enhancing	ENCFF344LBG_peak_24944_Heatr5b
ENCFF344LBG_peak_13816	Gm10336	Heart	0.7	enhD_noncoding	enhancing	ENCFF344LBG_peak_13816_Gm10336
ENCFF344LBG_peak_13816	Mtr	Heart	0.7	enhD_coding	enhancing	ENCFF344LBG_peak_13816_Mtr
ENCFF344LBG_peak_53851	Gramd1b	Heart	0.7	enhD_coding	enhancing	ENCFF344LBG_peak_53851_Gramd1b
ENCFF344LBG_peak_28403	Fas	Heart	0.69	enhD_coding	enhancing	ENCFF344LBG_peak_28403_Fas
Plet1os	Pts	Heart	0.69	noncoding_coding	enhancing	Plet1os_Pts
ENCFF344LBG_peak_13417	Hsp90aa1	Heart	0.68	enhD_coding	enhancing	ENCFF344LBG_peak_13417_Hsp90aa1
ENCFF344LBG_peak_37039	Ankrd6	Heart	0.68	enhD_coding	enhancing	ENCFF344LBG_peak_37039_Ankrd6
AI506816	Gm42226	Heart	0.68	noncoding_coding	enhancing	AI506816_Gm42226
ENCFF344LBG_peak_53842	Gramd1b	Heart	0.68	enhD_coding	enhancing	ENCFF344LBG_peak_53842_Gramd1b
ENCFF344LBG_peak_7040	Avil	Heart	0.67	enhD_coding	enhancing	ENCFF344LBG_peak_7040_Avil
ENCFF344LBG_peak_33919	Cp	Heart	0.67	enhD_coding	enhancing	ENCFF344LBG_peak_33919_Cp
ENCFF344LBG_peak_8694	Gm12295	Heart	0.66	enhD_noncoding	enhancing	ENCFF344LBG_peak_8694_Gm12295
ENCFF344LBG_peak_42332	Rpl37rt	Heart	0.66	enhD_coding	enhancing	ENCFF344LBG_peak_42332_Rpl37rt
E430024I08Rik	Zfp825	Heart	0.65	noncoding_coding	enhancing	E430024I08Rik_Zfp825
ENCFF344LBG_peak_20804	Csad	Heart	0.65	enhD_coding	enhancing	ENCFF344LBG_peak_20804_Csad
ENCFF344LBG_peak_37155	Vcp	Heart	0.65	enhD_coding	enhancing	ENCFF344LBG_peak_37155_Vcp
ENCFF344LBG_peak_54170	Dixdc1	Heart	0.65	enhD_coding	enhancing	ENCFF344LBG_peak_54170_Dixdc1
Gm30735	Frem2	Heart	0.64	noncoding_coding	enhancing	Gm30735_Frem2
ENCFF344LBG_peak_40934	Prom1	Heart	0.64	enhD_coding	enhancing	ENCFF344LBG_peak_40934_Prom1
Gm15408	Hmgb1	Heart	0.64	noncoding_coding	repressing	Gm15408_Hmgb1
ENCFF344LBG_peak_54170	1110032A03Rik	Heart	0.64	enhD_coding	enhancing	ENCFF344LBG_peak_54170_1110032A03Rik
ENCFF344LBG_peak_18594	Egflam	Heart	0.63	enhD_coding	enhancing	ENCFF344LBG_peak_18594_Egflam
ENCFF344LBG_peak_22191	Dubr	Heart	0.63	enhD_noncoding	enhancing	ENCFF344LBG_peak_22191_Dubr
ENCFF344LBG_peak_42216	Adrbk2	Heart	0.63	enhD_coding	enhancing	ENCFF344LBG_peak_42216_Adrbk2
ENCFF344LBG_peak_46817	Isoc2b	Heart	0.63	enhD_coding	enhancing	ENCFF344LBG_peak_46817_Isoc2b
ENCFF344LBG_peak_53852	Gramd1b	Heart	0.63	enhD_coding	enhancing	ENCFF344LBG_peak_53852_Gramd1b
ENCFF344LBG_peak_6509	Gm34114	Heart	0.62	enhD_noncoding	enhancing	ENCFF344LBG_peak_6509_Gm34114
ENCFF344LBG_peak_38961	Mecr	Heart	0.62	enhD_coding	enhancing	ENCFF344LBG_peak_38961_Mecr
5730422E09Rik	Hmgb1	Heart	0.62	noncoding_coding	repressing	5730422E09Rik_Hmgb1
ENCFF344LBG_peak_3851	Hhat	Heart	0.61	enhD_coding	enhancing	ENCFF344LBG_peak_3851_Hhat
LOC108167929	Scn4a	Heart	0.61	noncoding_coding	enhancing	LOC108167929_Scn4a
ENCFF344LBG_peak_45385	9530026P05Rik	Heart	0.61	enhD_noncoding	enhancing	ENCFF344LBG_peak_45385_9530026P05Rik
ENCFF344LBG_peak_3855	Hhat	Heart	0.6	enhD_coding	enhancing	ENCFF344LBG_peak_3855_Hhat
ENCFF344LBG_peak_15111	Dapk1	Heart	0.6	enhD_coding	enhancing	ENCFF344LBG_peak_15111_Dapk1
ENCFF344LBG_peak_44014	Strip2	Heart	0.6	enhD_coding	enhancing	ENCFF344LBG_peak_44014_Strip2
Gm40528	Aph1b	Heart	0.6	noncoding_coding	enhancing	Gm40528_Aph1b
ENCFF344LBG_peak_3854	Hhat	Heart	0.59	enhD_coding	enhancing	ENCFF344LBG_peak_3854_Hhat
Gm12092	Eml6	Heart	0.59	noncoding_coding	repressing	Gm12092_Eml6
ENCFF344LBG_peak_7931	Pttg1	Heart	0.59	enhD_coding	enhancing	ENCFF344LBG_peak_7931_Pttg1
ENCFF344LBG_peak_17658	Ephx2	Heart	0.59	enhD_coding	enhancing	ENCFF344LBG_peak_17658_Ephx2
ENCFF344LBG_peak_28431	Ifit1bl1	Heart	0.59	enhD_coding	enhancing	ENCFF344LBG_peak_28431_Ifit1bl1
ENCFF344LBG_peak_44172	Akr1b3	Heart	0.59	enhD_coding	enhancing	ENCFF344LBG_peak_44172_Akr1b3
ENCFF344LBG_peak_54476	9230112J17Rik	Heart	0.59	enhD_noncoding	enhancing	ENCFF344LBG_peak_54476_9230112J17Rik
Gm31588	Plscr1	Heart	0.59	noncoding_coding	enhancing	Gm31588_Plscr1
ENCFF344LBG_peak_55973	Cmtm8	Heart	0.59	enhD_coding	enhancing	ENCFF344LBG_peak_55973_Cmtm8
ENCFF344LBG_peak_4415	Pde7b	Heart	0.58	enhD_coding	enhancing	ENCFF344LBG_peak_4415_Pde7b
ENCFF344LBG_peak_20968	Sec14l5	Heart	0.58	enhD_coding	enhancing	ENCFF344LBG_peak_20968_Sec14l5
ENCFF344LBG_peak_24083	Cyp39a1	Heart	0.58	enhD_coding	enhancing	ENCFF344LBG_peak_24083_Cyp39a1
ENCFF344LBG_peak_38883	Dcdc2b	Heart	0.58	enhD_coding	enhancing	ENCFF344LBG_peak_38883_Dcdc2b
ENCFF344LBG_peak_3968	LOC102632053	Heart	0.57	enhD_noncoding	enhancing	ENCFF344LBG_peak_3968_LOC102632053
ENCFF344LBG_peak_18363	Uggt2	Heart	0.57	enhD_coding	enhancing	ENCFF344LBG_peak_18363_Uggt2
ENCFF344LBG_peak_20267	Fbln1	Heart	0.57	enhD_coding	enhancing	ENCFF344LBG_peak_20267_Fbln1
ENCFF344LBG_peak_371	Cnga3	Heart	0.56	enhD_coding	enhancing	ENCFF344LBG_peak_371_Cnga3
ENCFF344LBG_peak_9353	Nos2	Heart	0.56	enhD_coding	enhancing	ENCFF344LBG_peak_9353_Nos2
ENCFF344LBG_peak_15015	Klhl3	Heart	0.56	enhD_coding	enhancing	ENCFF344LBG_peak_15015_Klhl3
ENCFF344LBG_peak_17542	LOC108168167	Heart	0.56	enhD_noncoding	enhancing	ENCFF344LBG_peak_17542_LOC108168167
ENCFF344LBG_peak_46154	Mrpl51	Heart	0.56	enhD_coding	enhancing	ENCFF344LBG_peak_46154_Mrpl51
ENCFF344LBG_peak_11777	Gdap10	Heart	0.55	enhD_noncoding	enhancing	ENCFF344LBG_peak_11777_Gdap10
ENCFF344LBG_peak_9791	Gm34726	Heart	0.54	enhD_noncoding	enhancing	ENCFF344LBG_peak_9791_Gm34726
Gm19277	Fbln1	Heart	0.54	noncoding_coding	enhancing	Gm19277_Fbln1
ENCFF344LBG_peak_29349	Proser2	Heart	0.54	enhD_coding	enhancing	ENCFF344LBG_peak_29349_Proser2
ENCFF344LBG_peak_34839	Serpini1	Heart	0.54	enhD_coding	enhancing	ENCFF344LBG_peak_34839_Serpini1
ENCFF344LBG_peak_40587	Mpv17	Heart	0.54	enhD_coding	enhancing	ENCFF344LBG_peak_40587_Mpv17
ENCFF344LBG_peak_3039	Tiprl	Heart	0.53	enhD_coding	enhancing	ENCFF344LBG_peak_3039_Tiprl
ENCFF344LBG_peak_12877	Entpd5	Heart	0.53	enhD_coding	enhancing	ENCFF344LBG_peak_12877_Entpd5
ENCFF344LBG_peak_24757	Myl12a	Heart	0.53	enhD_coding	enhancing	ENCFF344LBG_peak_24757_Myl12a
ENCFF344LBG_peak_8710	Gm30786	Heart	0.52	enhD_noncoding	enhancing	ENCFF344LBG_peak_8710_Gm30786
ENCFF344LBG_peak_53914	Sorl1	Heart	0.52	enhD_coding	enhancing	ENCFF344LBG_peak_53914_Sorl1
ENCFF344LBG_peak_26055	Ube2d2a	Heart	0.51	enhD_coding	enhancing	ENCFF344LBG_peak_26055_Ube2d2a
ENCFF344LBG_peak_31753	Fmn1	Heart	0.51	enhD_coding	enhancing	ENCFF344LBG_peak_31753_Fmn1
2900089D17Rik	Baiap2l1	Heart	0.51	noncoding_coding	enhancing	2900089D17Rik_Baiap2l1
LOC108167711	Plscr1	Heart	0.51	noncoding_coding	repressing	LOC108167711_Plscr1
ENCFF344LBG_peak_6303	Snrpf	Heart	0.5	enhD_coding	enhancing	ENCFF344LBG_peak_6303_Snrpf
ENCFF344LBG_peak_12781	Rgs6	Heart	0.5	enhD_coding	enhancing	ENCFF344LBG_peak_12781_Rgs6
ENCFF344LBG_peak_20261	Fbln1	Heart	0.5	enhD_coding	enhancing	ENCFF344LBG_peak_20261_Fbln1
ENCFF344LBG_peak_43773	Ica1	Heart	0.5	enhD_coding	enhancing	ENCFF344LBG_peak_43773_Ica1
ENCFF344LBG_peak_2331	Lgr6	Heart	0.49	enhD_coding	enhancing	ENCFF344LBG_peak_2331_Lgr6
ENCFF344LBG_peak_8694	Gm30586	Heart	0.49	enhD_noncoding	enhancing	ENCFF344LBG_peak_8694_Gm30586
ENCFF344LBG_peak_12806	Rgs6	Heart	0.49	enhD_coding	enhancing	ENCFF344LBG_peak_12806_Rgs6
ENCFF344LBG_peak_24078	Cyp39a1	Heart	0.49	enhD_coding	enhancing	ENCFF344LBG_peak_24078_Cyp39a1
ENCFF344LBG_peak_28407	Fas	Heart	0.49	enhD_coding	enhancing	ENCFF344LBG_peak_28407_Fas
1700123M08Rik	Rbm12b2	Heart	0.49	noncoding_coding	enhancing	1700123M08Rik_Rbm12b2
ENCFF344LBG_peak_46293	Clec2d	Heart	0.49	enhD_coding	enhancing	ENCFF344LBG_peak_46293_Clec2d
ENCFF344LBG_peak_24105	Gm34917	Heart	0.48	enhD_noncoding	enhancing	ENCFF344LBG_peak_24105_Gm34917
ENCFF344LBG_peak_43435	Pdap1	Heart	0.48	enhD_coding	enhancing	ENCFF344LBG_peak_43435_Pdap1
ENCFF344LBG_peak_43550	Hmgb1	Heart	0.48	enhD_coding	enhancing	ENCFF344LBG_peak_43550_Hmgb1
ENCFF344LBG_peak_15316	Ahrr	Heart	0.47	enhD_coding	enhancing	ENCFF344LBG_peak_15316_Ahrr
ENCFF344LBG_peak_20804	Igfbp6	Heart	0.47	enhD_coding	enhancing	ENCFF344LBG_peak_20804_Igfbp6
ENCFF344LBG_peak_40341	Gsap	Heart	0.47	enhD_coding	enhancing	ENCFF344LBG_peak_40341_Gsap
ENCFF344LBG_peak_2627	Tsen15	Heart	0.46	enhD_coding	enhancing	ENCFF344LBG_peak_2627_Tsen15
ENCFF344LBG_peak_10540	Scn4a	Heart	0.46	enhD_coding	enhancing	ENCFF344LBG_peak_10540_Scn4a
ENCFF344LBG_peak_16010	Pde4d	Heart	0.46	enhD_coding	enhancing	ENCFF344LBG_peak_16010_Pde4d
Gm41581	Cyp39a1	Heart	0.46	noncoding_coding	repressing	Gm41581_Cyp39a1
ENCFF344LBG_peak_28790	Npm3	Heart	0.46	enhD_coding	enhancing	ENCFF344LBG_peak_28790_Npm3
ENCFF344LBG_peak_30044	Ncs1	Heart	0.46	enhD_coding	enhancing	ENCFF344LBG_peak_30044_Ncs1
ENCFF344LBG_peak_36238	Rpl34	Heart	0.46	enhD_coding	enhancing	ENCFF344LBG_peak_36238_Rpl34
ENCFF344LBG_peak_5993	Gm38560	Heart	0.45	enhD_noncoding	enhancing	ENCFF344LBG_peak_5993_Gm38560
ENCFF344LBG_peak_15108	Dapk1	Heart	0.45	enhD_coding	enhancing	ENCFF344LBG_peak_15108_Dapk1
ENCFF344LBG_peak_16702	Gm34223	Heart	0.45	enhD_noncoding	enhancing	ENCFF344LBG_peak_16702_Gm34223
ENCFF344LBG_peak_54539	LOC102638888	Heart	0.45	enhD_coding	enhancing	ENCFF344LBG_peak_54539_LOC102638888
ENCFF344LBG_peak_3330	Mndal	Heart	0.44	enhD_coding	enhancing	ENCFF344LBG_peak_3330_Mndal
ENCFF344LBG_peak_3745	Cenpf	Heart	0.44	enhD_coding	enhancing	ENCFF344LBG_peak_3745_Cenpf
ENCFF344LBG_peak_53844	Gramd1b	Heart	0.44	enhD_coding	enhancing	ENCFF344LBG_peak_53844_Gramd1b
ENCFF344LBG_peak_10182	P3h4	Heart	0.43	enhD_coding	enhancing	ENCFF344LBG_peak_10182_P3h4
ENCFF344LBG_peak_10540	LOC108167929	Heart	0.43	enhD_noncoding	enhancing	ENCFF344LBG_peak_10540_LOC108167929
ENCFF344LBG_peak_39193	Rhd	Heart	0.43	enhD_coding	enhancing	ENCFF344LBG_peak_39193_Rhd
ENCFF344LBG_peak_46154	Vamp1	Heart	0.43	enhD_coding	enhancing	ENCFF344LBG_peak_46154_Vamp1
ENCFF344LBG_peak_4758	Mfsd4b3	Heart	0.42	enhD_coding	enhancing	ENCFF344LBG_peak_4758_Mfsd4b3
ENCFF344LBG_peak_18357	Uggt2	Heart	0.42	enhD_coding	enhancing	ENCFF344LBG_peak_18357_Uggt2
ENCFF344LBG_peak_22461	E330011O21Rik	Heart	0.42	enhD_noncoding	enhancing	ENCFF344LBG_peak_22461_E330011O21Rik
ENCFF344LBG_peak_27163	Rpl17	Heart	0.42	enhD_coding	enhancing	ENCFF344LBG_peak_27163_Rpl17
Gm38137	Ctla4	Heart	0.41	noncoding_coding	repressing	Gm38137_Ctla4
5033417F24Rik	Dusp28	Heart	0.41	noncoding_coding	repressing	5033417F24Rik_Dusp28
ENCFF344LBG_peak_4513	Enpp3	Heart	0.4	enhD_coding	enhancing	ENCFF344LBG_peak_4513_Enpp3
ENCFF344LBG_peak_28211	Gm35438	Heart	0.4	enhD_noncoding	enhancing	ENCFF344LBG_peak_28211_Gm35438
ENCFF344LBG_peak_30559	Neb	Heart	0.4	enhD_coding	enhancing	ENCFF344LBG_peak_30559_Neb
Abhd1	Atraid	Heart	0.4	noncoding_coding	repressing	Abhd1_Atraid
2500002B13Rik	Galnt7	Heart	0.4	noncoding_coding	enhancing	2500002B13Rik_Galnt7
ENCFF344LBG_peak_53346	Panx1	Heart	0.4	enhD_coding	enhancing	ENCFF344LBG_peak_53346_Panx1
ENCFF344LBG_peak_5763	Hcn2	Heart	0.39	enhD_coding	enhancing	ENCFF344LBG_peak_5763_Hcn2
ENCFF344LBG_peak_10923	Rnf157	Heart	0.39	enhD_coding	enhancing	ENCFF344LBG_peak_10923_Rnf157
ENCFF344LBG_peak_16124	Gm41067	Heart	0.39	enhD_noncoding	enhancing	ENCFF344LBG_peak_16124_Gm41067
ENCFF344LBG_peak_16661	Zmiz1os1	Heart	0.39	enhD_noncoding	enhancing	ENCFF344LBG_peak_16661_Zmiz1os1
ENCFF344LBG_peak_39265	Rpl11	Heart	0.39	enhD_coding	enhancing	ENCFF344LBG_peak_39265_Rpl11
ENCFF344LBG_peak_40209	Adam22	Heart	0.39	enhD_coding	enhancing	ENCFF344LBG_peak_40209_Adam22
ENCFF344LBG_peak_45791	D830050J10Rik	Heart	0.39	enhD_noncoding	enhancing	ENCFF344LBG_peak_45791_D830050J10Rik
ENCFF344LBG_peak_47185	Akt2	Heart	0.39	enhD_coding	enhancing	ENCFF344LBG_peak_47185_Akt2
ENCFF344LBG_peak_3301	Gm17224	Heart	0.38	enhD_noncoding	enhancing	ENCFF344LBG_peak_3301_Gm17224
ENCFF344LBG_peak_4514	Enpp3	Heart	0.38	enhD_coding	enhancing	ENCFF344LBG_peak_4514_Enpp3
ENCFF344LBG_peak_10201	Cnp	Heart	0.38	enhD_coding	enhancing	ENCFF344LBG_peak_10201_Cnp
ENCFF344LBG_peak_15997	Pde4d	Heart	0.38	enhD_coding	enhancing	ENCFF344LBG_peak_15997_Pde4d
ENCFF344LBG_peak_20261	Gm19277	Heart	0.38	enhD_noncoding	enhancing	ENCFF344LBG_peak_20261_Gm19277
ENCFF344LBG_peak_48544	Myo7a	Heart	0.38	enhD_coding	enhancing	ENCFF344LBG_peak_48544_Myo7a
ENCFF344LBG_peak_54047	Fxyd6	Heart	0.38	enhD_coding	enhancing	ENCFF344LBG_peak_54047_Fxyd6
ENCFF344LBG_peak_55474	Spsb4	Heart	0.38	enhD_coding	enhancing	ENCFF344LBG_peak_55474_Spsb4
ENCFF344LBG_peak_12802	Rgs6	Heart	0.37	enhD_coding	enhancing	ENCFF344LBG_peak_12802_Rgs6
ENCFF344LBG_peak_20725	Atf1	Heart	0.37	enhD_coding	enhancing	ENCFF344LBG_peak_20725_Atf1
ENCFF344LBG_peak_27579	4930481A15Rik	Heart	0.37	enhD_noncoding	enhancing	ENCFF344LBG_peak_27579_4930481A15Rik
ENCFF344LBG_peak_36592	LOC108167379	Heart	0.37	enhD_noncoding	enhancing	ENCFF344LBG_peak_36592_LOC108167379
4933421O10Rik	Ankrd6	Heart	0.37	noncoding_coding	repressing	4933421O10Rik_Ankrd6
Gm38137	Cd28	Heart	0.36	noncoding_coding	enhancing	Gm38137_Cd28
ENCFF344LBG_peak_8713	Gm30786	Heart	0.36	enhD_noncoding	enhancing	ENCFF344LBG_peak_8713_Gm30786
ENCFF344LBG_peak_10921	Rnf157	Heart	0.36	enhD_coding	enhancing	ENCFF344LBG_peak_10921_Rnf157
ENCFF344LBG_peak_30875	Nostrin	Heart	0.36	enhD_coding	enhancing	ENCFF344LBG_peak_30875_Nostrin
ENCFF344LBG_peak_36594	LOC108167379	Heart	0.36	enhD_noncoding	enhancing	ENCFF344LBG_peak_36594_LOC108167379
Mfsd4b4	Mfsd4b3	Heart	0.35	noncoding_coding	enhancing	Mfsd4b4_Mfsd4b3
ENCFF344LBG_peak_12581	Mpp5	Heart	0.35	enhD_coding	enhancing	ENCFF344LBG_peak_12581_Mpp5
ENCFF344LBG_peak_39197	Rhd	Heart	0.35	enhD_coding	enhancing	ENCFF344LBG_peak_39197_Rhd
ENCFF344LBG_peak_1612	Asb18	Heart	0.34	enhD_coding	enhancing	ENCFF344LBG_peak_1612_Asb18
ENCFF344LBG_peak_8362	Slc36a2	Heart	0.34	enhD_coding	enhancing	ENCFF344LBG_peak_8362_Slc36a2
ENCFF344LBG_peak_19294	Deptor	Heart	0.34	enhD_coding	enhancing	ENCFF344LBG_peak_19294_Deptor
ENCFF344LBG_peak_25198	Srbd1	Heart	0.34	enhD_coding	enhancing	ENCFF344LBG_peak_25198_Srbd1
ENCFF344LBG_peak_37041	4933421O10Rik	Heart	0.34	enhD_noncoding	enhancing	ENCFF344LBG_peak_37041_4933421O10Rik
ENCFF344LBG_peak_37042	4933421O10Rik	Heart	0.34	enhD_noncoding	enhancing	ENCFF344LBG_peak_37042_4933421O10Rik
ENCFF344LBG_peak_10930	Rnf157	Heart	0.33	enhD_coding	enhancing	ENCFF344LBG_peak_10930_Rnf157
ENCFF344LBG_peak_29438	Itga8	Heart	0.33	enhD_coding	enhancing	ENCFF344LBG_peak_29438_Itga8
ENCFF344LBG_peak_6645	Tmtc2	Heart	0.32	enhD_coding	enhancing	ENCFF344LBG_peak_6645_Tmtc2
ENCFF344LBG_peak_11215	Gps1	Heart	0.32	enhD_coding	enhancing	ENCFF344LBG_peak_11215_Gps1
ENCFF344LBG_peak_20815	Csad	Heart	0.32	enhD_coding	enhancing	ENCFF344LBG_peak_20815_Csad
ENCFF344LBG_peak_29436	Itga8	Heart	0.32	enhD_coding	enhancing	ENCFF344LBG_peak_29436_Itga8
ENCFF344LBG_peak_29888	6530402F18Rik	Heart	0.32	enhD_noncoding	enhancing	ENCFF344LBG_peak_29888_6530402F18Rik
Gm17224	Casq1	Heart	0.31	noncoding_coding	enhancing	Gm17224_Casq1
ENCFF344LBG_peak_3301	Casq1	Heart	0.31	enhD_coding	enhancing	ENCFF344LBG_peak_3301_Casq1
ENCFF344LBG_peak_17148	Pnp	Heart	0.31	enhD_coding	enhancing	ENCFF344LBG_peak_17148_Pnp
ENCFF344LBG_peak_17322	Gja3	Heart	0.31	enhD_coding	enhancing	ENCFF344LBG_peak_17322_Gja3
ENCFF344LBG_peak_21308	Map6d1	Heart	0.31	enhD_coding	enhancing	ENCFF344LBG_peak_21308_Map6d1
ENCFF344LBG_peak_22702	Kcne1	Heart	0.31	enhD_coding	enhancing	ENCFF344LBG_peak_22702_Kcne1
ENCFF344LBG_peak_34744	Lekr1	Heart	0.31	enhD_coding	enhancing	ENCFF344LBG_peak_34744_Lekr1
ENCFF344LBG_peak_40038	Tnfrsf14	Heart	0.31	enhD_coding	enhancing	ENCFF344LBG_peak_40038_Tnfrsf14
ENCFF344LBG_peak_9637	Trim37	Heart	0.3	enhD_coding	enhancing	ENCFF344LBG_peak_9637_Trim37
ENCFF344LBG_peak_23659	Pi16	Heart	0.3	enhD_coding	enhancing	ENCFF344LBG_peak_23659_Pi16
ENCFF344LBG_peak_9644	Trim37	Heart	0.29	enhD_coding	enhancing	ENCFF344LBG_peak_9644_Trim37
ENCFF344LBG_peak_17150	Pnp	Heart	0.29	enhD_coding	enhancing	ENCFF344LBG_peak_17150_Pnp
ENCFF344LBG_peak_39569	Casp9	Heart	0.29	enhD_coding	enhancing	ENCFF344LBG_peak_39569_Casp9
ENCFF344LBG_peak_20815	Igfbp6	Heart	0.28	enhD_coding	enhancing	ENCFF344LBG_peak_20815_Igfbp6
ENCFF344LBG_peak_13408	LOC102638940	Heart	0.27	enhD_noncoding	enhancing	ENCFF344LBG_peak_13408_LOC102638940
ENCFF344LBG_peak_3495	G370120E05Rik	Heart	0.26	enhD_noncoding	enhancing	ENCFF344LBG_peak_3495_G370120E05Rik
ENCFF344LBG_peak_11565	Asap2	Heart	0.26	enhD_coding	enhancing	ENCFF344LBG_peak_11565_Asap2
H19	Igf2	Heart	0.25	noncoding_coding	repressing	H19_Igf2
1500017E21Rik	Hectd2	Heart	0.24	noncoding_coding	enhancing	1500017E21Rik_Hectd2
ENCFF344LBG_peak_50632	Nrg1	Heart	0.24	enhD_coding	enhancing	ENCFF344LBG_peak_50632_Nrg1
ENCFF344LBG_peak_43066	Hspb1	Heart	0.23	enhD_coding	enhancing	ENCFF344LBG_peak_43066_Hspb1
ENCFF344LBG_peak_11215	Cbr2	Heart	0.22	enhD_coding	enhancing	ENCFF344LBG_peak_11215_Cbr2
ENCFF344LBG_peak_13392	Slc25a47	Heart	0.22	enhD_coding	enhancing	ENCFF344LBG_peak_13392_Slc25a47
ENCFF344LBG_peak_12516	Akap5	Heart	0.21	enhD_coding	enhancing	ENCFF344LBG_peak_12516_Akap5
ENCFF344LBG_peak_17148	Gm26782	Heart	0.21	enhD_noncoding	enhancing	ENCFF344LBG_peak_17148_Gm26782
ENCFF344LBG_peak_33670	Cdh4	Heart	0.21	enhD_coding	enhancing	ENCFF344LBG_peak_33670_Cdh4
ENCFF344LBG_peak_15960	3830408C21Rik	Heart	0.2	enhD_noncoding	enhancing	ENCFF344LBG_peak_15960_3830408C21Rik
Gm26782	Pnp	Heart	0.2	noncoding_coding	enhancing	Gm26782_Pnp
Gm34773	Cyp39a1	Heart	0.19	noncoding_coding	repressing	Gm34773_Cyp39a1
ENCFF344LBG_peak_1113	D230017M19Rik	Heart	0.18	enhD_noncoding	enhancing	ENCFF344LBG_peak_1113_D230017M19Rik
Gm26760	Pdzrn4	Heart	0.17	noncoding_coding	enhancing	Gm26760_Pdzrn4
ENCFF344LBG_peak_54422	Hcn4	Heart	0.17	enhD_coding	enhancing	ENCFF344LBG_peak_54422_Hcn4
ENCFF344LBG_peak_31968	Pla2g4e	Heart	0.16	enhD_coding	enhancing	ENCFF344LBG_peak_31968_Pla2g4e
Gm32725	Mrfap1	Heart	0.16	noncoding_coding	enhancing	Gm32725_Mrfap1
2500002B13Rik	Hmgb2	Heart	0.14	noncoding_coding	enhancing	2500002B13Rik_Hmgb2
Gm29998	Rnls	Heart	0.11	noncoding_coding	repressing	Gm29998_Rnls
Etohd2	Isca1	Heart	0.09	noncoding_coding	enhancing	Etohd2_Isca1
Olfr1372-ps1	Cdkl3	Heart	0.08	noncoding_coding	repressing	Olfr1372-ps1_Cdkl3
ENCFF344LBG_peak_23466	Gm34455	Heart	0.08	enhD_noncoding	enhancing	ENCFF344LBG_peak_23466_Gm34455
ENCFF344LBG_peak_23486	Gm34455	Heart	0.08	enhD_noncoding	enhancing	ENCFF344LBG_peak_23486_Gm34455

## Sheet: Table S9
Tissue	ASE_loci	Indiviudals
LUNG	4983	515
TESTIS	4918	322
SKINS	4903	605
THYROID	4822	574
BREAST	4759	396
SKINNS	4745	517
ADPSBQ	4705	581
NERVET	4596	532
ADPVSC	4576	469
ESPMCS	4504	497
CLNTRN	4474	368
ARTTBL	4331	584
STMACH	4260	324
WHLBLD	4255	670
PRSTTE	4250	221
ESPMSL	4169	465
PTTARY	4102	237
MSCLSK	4102	706
HRTAA	4075	372
ARTAORT	4065	387
CLNSGM	4045	318
SPLEEN	3985	227
ESPGEJ	3944	330
PNCREAS	3912	305
HRTLV	3891	386
SNTTRM	3833	174
ARTCRN	3766	213
BRNHPP	3695	165
BRNNCC	3661	202
BRNCTXA	3602	205
BRNHPT	3556	170
LIVER	3548	208
FIBRBLS	3529	483
ADRNLG	3523	233
BRNCDT	3508	194
VAGINA	3438	141
SLVRYG	3370	144
BRNCHA	3369	209
OVARY	3353	167
BRNCTXB	3298	175
BRNPTM	3287	170
BRNSPC	3223	126
BRNAMY	3187	129
BRNACC	3157	147
BRNCHB	3125	175
BRNSNG	3074	114
UTERUS	2965	129
LCL	2908	147
KDNCTX	2631	73
BLDDER	1116	21
CVSEND	690	10
CVXECT	644	9
FLLPNT	590	8
KDNMDL	310	4

[truncated: 9 more sheets: Table S10, Table S11, Table S12, Table S13, Table S14, Table S15, Table S16, Table S17, Table S18]
